# Supplementary material for: 4-Chloro-2-[(E)-(2-chloro­phen­yl)imino­meth­yl]phenol
Source: Acta Crystallogr Sect E Struct Rep Online. 2009 Feb 11;65(Pt 3):o512. doi: 10.1107/S1600536809003924 (PMC2968492; doi:10.1107/S1600536809003924)
Supplement: Supplementary file 2 [file e-65-0o512-Isup2.hkl]

# 
# h,k,l, Fc-squared, Fo-squared, sigma(Fo-squared) and status flag 
# 
data_I
_shelx_title ' 081207f in Pbca' 
_shelx_refln_list_code          4 
_shelx_F_calc_maximum      323.52 
_exptl_crystal_F_000      1088.00 
_reflns_d_resolution_high  0.8406 
 
loop_ 
 _symmetry_equiv_pos_as_xyz 
 'x, y, z' 
 '-x+1/2, -y, z+1/2' 
 '-x, y+1/2, -z+1/2' 
 'x+1/2, -y+1/2, -z' 
 '-x, -y, -z' 
 'x-1/2, y, -z-1/2' 
 'x, -y-1/2, z-1/2' 
 '-x-1/2, y-1/2, z' 
 
_cell_length_a     7.2693 
_cell_length_b    13.0037 
_cell_length_c    25.2711 
_cell_angle_alpha  90.000 
_cell_angle_beta   90.000 
_cell_angle_gamma  90.000 
 
_shelx_F_squared_multiplier     1.000 
 
loop_ 
 _refln_index_h 
 _refln_index_k 
 _refln_index_l 
 _refln_F_squared_calc 
 _refln_F_squared_meas 
 _refln_F_squared_sigma 
 _refln_observed_status 
   2   0   0     5812.81     5719.20    110.16 o 
   4   0   0       73.35       64.45     15.82 o 
   6   0   0     1018.04     1070.82     55.44 o 
   8   0   0      109.47       88.35     32.37 o 
   2   1   0    22131.45    22222.64    289.75 o 
   4   1   0     4515.53     4579.78     98.44 o 
   6   1   0       98.43      123.22     18.48 o 
   8   1   0       31.84       12.96     18.16 o 
   0   2   0    46692.32    46666.93    867.31 o 
   2   2   0      625.06      588.30     12.78 o 
   4   2   0       15.50        5.30      8.15 o 
   6   2   0      118.67      126.80     52.02 o 
   8   2   0        9.57       -0.20     17.43 o 
   2   3   0       91.11      108.81      4.85 o 
   4   3   0       98.83      120.58      9.32 o 
   6   3   0        4.84       -5.32      9.47 o 
   8   3   0        3.74      -15.93     20.23 o 
   0   4   0     4492.07     4392.48    113.24 o 
   2   4   0     1886.85     1906.55     26.98 o 
   4   4   0      615.24      684.12     17.38 o 
   6   4   0        7.02        7.28      9.82 o 
   8   4   0       37.68       29.97     19.75 o 
   2   5   0        2.00       -3.01      2.78 o 
   4   5   0      416.21      387.66     12.54 o 
   6   5   0       32.19       13.15     10.77 o 
   8   5   0       15.54      -23.40     15.60 o 
   0   6   0      744.79      764.29     21.49 o 
   2   6   0     1377.13     1474.08     23.04 o 
   4   6   0      186.97      183.89     10.43 o 
   6   6   0      194.10      211.04     15.81 o 
   2   7   0     1656.03     1747.56     26.92 o 
   4   7   0       52.51       55.21      7.15 o 
   6   7   0       76.58       78.37     11.94 o 
   0   8   0       72.71       84.93     16.22 o 
   2   8   0       21.25       16.33      6.96 o 
   4   8   0      160.54      169.41     17.69 o 
   6   8   0      427.69      397.08     23.29 o 
   2   9   0        0.00       -9.42      6.28 o 
   4   9   0      445.38      512.52     21.53 o 
   6   9   0      355.28      352.17     30.63 o 
   0  10   0      725.95      694.69     41.03 o 
   2  10   0        9.12       -5.02     10.61 o 
   4  10   0      335.94      329.42     18.25 o 
   6  10   0      633.10      651.79     34.26 o 
   2  11   0      953.31      896.30     35.27 o 
   4  11   0      772.45      775.30     61.93 o 
   6  11   0      228.91      267.15     27.94 o 
   0  12   0     3051.80     2930.50    108.52 o 
   2  12   0      587.00      654.08     31.25 o 
   4  12   0      384.62      333.01     24.34 o 
   2  13   0      477.41      432.64     38.12 o 
   4  13   0      665.68      725.81     61.84 o 
   0  14   0      278.65      338.94     35.95 o 
   2  14   0      262.40      344.64     30.52 o 
   2  15   0        5.73        8.23     17.32 o 
   1   1   1      332.98      320.71      4.60 o 
   2   1   1    19399.09    20128.98    185.88 o 
   3   1   1      724.72      744.51     12.25 o 
   4   1   1      141.05      135.71      8.86 o 
   5   1   1       44.09       28.04      8.05 o 
   6   1   1       19.17        9.06      8.70 o 
   7   1   1        2.06      -13.93      9.29 o 
   8   1   1        9.34       -6.79     11.53 o 
   0   2   1     7994.93     8287.22    190.66 o 
   1   2   1     3564.80     3673.74     31.84 o 
   2   2   1     1389.90     1363.03     15.81 o 
   3   2   1     2223.93     2146.65     27.32 o 
   4   2   1      482.97      479.93     10.97 o 
   5   2   1       34.82       19.98      5.33 o 
   6   2   1      342.34      320.87     15.82 o 
   7   2   1       41.41       20.17     10.89 o 
   8   2   1       10.06       -3.31     11.63 o 
   1   3   1      818.30      758.00     10.37 o 
   2   3   1     3027.84     2848.01     27.84 o 
   3   3   1       66.05       61.40      4.15 o 
   4   3   1     2345.54     2255.38     27.37 o 
   5   3   1       27.08       17.09      5.63 o 
   6   3   1      147.87      158.45     11.47 o 
   7   3   1       86.28       66.08     12.65 o 
   8   3   1       15.11       -9.71     11.86 o 
   0   4   1     5083.62     4832.38     66.56 o 
   1   4   1     6256.55     6265.83     60.67 o 
   2   4   1      264.49      231.90      4.71 o 
   3   4   1      301.46      305.45      6.46 o 
   4   4   1      448.26      414.18      9.46 o 
   5   4   1        1.76       -4.15      4.69 o 
   6   4   1      433.19      384.04     13.49 o 
   7   4   1      115.95       87.52     12.04 o 
   8   4   1       30.47       31.96     13.03 o 
   1   5   1     6911.19     7105.32     68.99 o 
   2   5   1     1193.49     1189.92     16.47 o 
   3   5   1     2057.39     2190.21     24.38 o 
   4   5   1       51.99       39.67      4.51 o 
   5   5   1       37.96       39.51      5.51 o 
   6   5   1       50.03       41.28      7.79 o 
   7   5   1      207.95      247.64     15.20 o 
   8   5   1       16.84        3.27     12.89 o 
   0   6   1     4286.15     4449.33     80.83 o 
   1   6   1      252.07      202.56      5.34 o 
   2   6   1      490.83      501.54      8.41 o 
   3   6   1     5588.66     5756.55     52.48 o 
   4   6   1       25.40       27.32      4.19 o 
   5   6   1      240.99      264.47      9.21 o 
   6   6   1       71.29       57.21      7.83 o 
   7   6   1       58.55       40.52     10.07 o 
   1   7   1     1621.98     1469.97     19.45 o 
   2   7   1       37.60       31.83      3.66 o 
   3   7   1      487.05      516.21      9.67 o 
   4   7   1        0.60       -5.39      3.96 o 
   5   7   1      155.73      160.81      9.39 o 
   6   7   1        0.85      -10.08      6.72 o 
   7   7   1       38.00       50.84     11.84 o 
   0   8   1      178.21      133.65      7.19 o 
   1   8   1      249.18      267.60      6.75 o 
   2   8   1       75.93       65.59      4.91 o 
   3   8   1      162.93      168.29      6.97 o 
   4   8   1        4.13       -4.24      4.60 o 
   5   8   1      154.46      187.69     11.07 o 
   6   8   1       30.97       41.15     10.02 o 
   7   8   1        2.78        0.98     11.44 o 
   1   9   1      248.42      254.57      8.67 o 
   2   9   1      673.54      645.53     13.19 o 
   3   9   1        0.48       -2.28      5.12 o 
   4   9   1     1020.65     1089.56     22.33 o 
   5   9   1       37.41       68.24      9.53 o 
   6   9   1       77.34      111.06     13.01 o 
   7   9   1        0.21      -16.18     10.79 o 
   0  10   1      330.75      292.25     19.80 o 
   1  10   1       60.99       69.80      8.43 o 
   2  10   1       74.03       69.35     10.38 o 
   3  10   1      223.43      240.15     14.59 o 
   4  10   1      468.42      513.48     15.63 o 
   5  10   1        4.33       16.65      8.09 o 
   6  10   1       91.14      149.20     16.16 o 
   1  11   1      820.32      787.41     23.15 o 
   2  11   1      102.16      107.94     12.62 o 
   3  11   1       50.03       40.44     10.29 o 
   4  11   1       76.46       73.55     10.69 o 
   5  11   1        9.49       11.08      9.65 o 
   6  11   1       72.34      106.18     19.06 o 
   0  12   1       23.86       41.98     18.84 o 
   1  12   1      338.63      304.29     16.86 o 
   2  12   1       87.60       92.30     12.00 o 
   3  12   1       49.93       26.76     10.39 o 
   4  12   1       78.08       85.59     14.54 o 
   5  12   1       82.85       96.00     17.27 o 
   1  13   1       29.56       25.53     10.70 o 
   2  13   1       67.20       53.68     11.95 o 
   3  13   1      125.00      108.63     13.63 o 
   4  13   1       22.54       25.18     13.02 o 
   0  14   1      336.87      381.63     31.09 o 
   1  14   1       15.33        1.50     10.33 o 
   2  14   1       76.29       79.26     14.24 o 
   3  14   1        9.62       -0.55     11.21 o 
   1  15   1       49.44       39.74     13.97 o 
   2  15   1      225.89      270.01     20.84 o 
   0   0   2     4784.72     4188.50    113.28 o 
   1   0   2       24.60       35.96      2.73 o 
   2   0   2   104663.41   101431.31   2962.34 o 
   3   0   2      457.02      456.77     14.14 o 
   4   0   2       16.68       -5.48     11.23 o 
   5   0   2      273.02      247.36     17.44 o 
   6   0   2       72.51       94.40     26.64 o 
   7   0   2       16.87      -11.04     12.83 o 
   8   0   2       66.87       49.86     20.54 o 
   1   1   2       44.36       50.83      2.19 o 
   2   1   2     1350.80     1290.68     15.80 o 
   3   1   2      837.70      792.71     12.83 o 
   4   1   2     1131.49     1118.19     19.31 o 
   5   1   2        1.26       -8.26      5.52 o 
   6   1   2        0.29       -0.66      8.40 o 
   7   1   2       15.07       -5.21      9.66 o 
   8   1   2        0.20      -15.32     11.54 o 
   0   2   2     3496.59     3408.07     73.44 o 
   1   2   2      280.75      264.60      3.93 o 
   2   2   2     7006.96     7258.61     69.42 o 
   3   2   2      210.84      174.03      5.94 o 
   4   2   2      308.90      279.30      8.70 o 
   5   2   2        2.96       -2.08      5.13 o 
   6   2   2       21.31        9.31      9.20 o 
   7   2   2       22.94       10.71     13.48 o 
   8   2   2       42.63       28.49     12.80 o 
   1   3   2     9840.01     9977.20    280.10 o 
   2   3   2       67.32       61.89      3.04 o 
   3   3   2      211.34      223.60      6.08 o 
   4   3   2        1.27        6.64      6.60 o 
   5   3   2      143.43      167.28      9.17 o 
   6   3   2       27.61       26.72      7.77 o 
   7   3   2      273.96      294.02     19.45 o 
   8   3   2        1.46      -16.69     11.13 o 
   0   4   2        8.20       16.89      3.52 o 
   1   4   2    10099.27    10164.94    110.26 o 
   2   4   2      345.53      325.47      5.62 o 
   3   4   2     5873.44     5815.09     55.03 o 
   4   4   2       49.90       42.23      4.95 o 
   5   4   2      378.37      396.01     11.43 o 
   6   4   2       22.25       15.37      6.94 o 
   7   4   2       26.53       18.67      9.80 o 
   8   4   2       28.15        1.90     12.89 o 
   1   5   2     9857.75     9987.14    129.30 o 
   2   5   2        4.33        0.52      2.10 o 
   3   5   2      897.80      900.15     12.25 o 
   4   5   2      115.36      127.38      6.03 o 
   5   5   2      978.02     1003.46     16.19 o 
   6   5   2        9.90        0.56      5.95 o 
   7   5   2       10.00       -0.68      8.32 o 
   8   5   2        1.93      -17.87     11.92 o 
   0   6   2     3253.54     3437.41     50.39 o 
   1   6   2     1019.72     1160.79     15.23 o 
   2   6   2        0.67       -3.30      2.26 o 
   3   6   2       24.77       28.91      3.99 o 
   4   6   2      247.71      251.11      7.12 o 
   5   6   2      127.12      158.16      8.42 o 
   6   6   2        0.04       -9.40      6.27 o 
   7   6   2       35.48       23.03      8.41 o 
   1   7   2     3939.55     4075.13     42.48 o 
   2   7   2       56.87       52.00      3.94 o 
   3   7   2      110.34      129.86      6.40 o 
   4   7   2      189.13      204.92      8.17 o 
   5   7   2      249.60      256.69     10.45 o 
   6   7   2        2.66       -2.56      7.53 o 
   7   7   2        7.07       15.51     10.37 o 
   0   8   2      279.00      328.55     12.20 o 
   1   8   2      623.99      533.03      9.62 o 
   2   8   2      124.41      112.12      5.28 o 
   3   8   2     1059.81      982.57     20.42 o 
   4   8   2      150.69      142.44      8.33 o 
   5   8   2      428.89      466.36     13.67 o 
   6   8   2      145.54      174.88     13.02 o 
   7   8   2        0.59       -7.20     11.10 o 
   1   9   2     4120.32     4202.39     52.46 o 
   2   9   2       10.50        8.00      4.81 o 
   3   9   2       92.96      118.25     10.03 o 
   4   9   2      587.54      600.13     22.85 o 
   5   9   2      288.74      291.24     16.33 o 
   6   9   2      143.14      176.49     14.83 o 
   7   9   2       88.64       99.34     16.03 o 
   0  10   2       66.08       64.45     13.40 o 
   1  10   2     1421.89     1407.93     26.86 o 
   2  10   2      326.30      315.45     12.74 o 
   3  10   2     2044.15     2155.98     47.68 o 
   4  10   2      729.02      739.16     18.60 o 
   5  10   2      194.82      248.80     17.09 o 
   6  10   2       60.06       70.44     12.27 o 
   1  11   2       27.36       41.53      9.87 o 
   2  11   2      263.58      291.61     16.05 o 
   3  11   2       19.83       19.46      8.40 o 
   4  11   2       19.02        8.48      8.45 o 
   5  11   2       51.99       71.04     14.55 o 
   6  11   2       74.80       57.30     13.96 o 
   0  12   2      418.71      399.12     24.72 o 
   1  12   2        9.00        0.21      9.18 o 
   2  12   2       30.26       32.72     10.15 o 
   3  12   2       35.15       12.60     10.19 o 
   4  12   2       54.29       47.32     12.30 o 
   5  12   2       64.51       60.94     15.08 o 
   1  13   2       37.50       14.85     10.28 o 
   2  13   2      208.82      206.11     18.75 o 
   3  13   2        2.04       -6.28     12.62 o 
   4  13   2       15.67       14.46     11.34 o 
   0  14   2      159.38      143.73     22.14 o 
   1  14   2       61.37       51.01     13.39 o 
   2  14   2        1.26       -2.24     13.06 o 
   3  14   2       60.06       36.09     12.47 o 
   1  15   2      144.50      177.78     18.06 o 
   2  15   2       23.40       18.01     12.18 o 
   1   1   3    11417.02    11466.66    106.42 o 
   2   1   3    53589.59    53369.57    706.51 o 
   3   1   3     1599.68     1599.02     22.44 o 
   4   1   3        7.75       14.64      5.35 o 
   5   1   3       96.61       88.03      8.80 o 
   6   1   3       60.22       54.87     10.80 o 
   7   1   3       19.93       -8.68      9.44 o 
   8   1   3       29.00      -10.17     11.98 o 
   0   2   3     6189.15     6156.75     95.68 o 
   1   2   3     2871.72     2963.48     51.87 o 
   2   2   3     1761.05     1762.09     24.65 o 
   3   2   3      157.66      170.17      5.92 o 
   4   2   3      125.29      135.26      7.67 o 
   5   2   3      245.66      249.89     10.63 o 
   6   2   3      204.44      229.20     14.31 o 
   7   2   3       70.74       52.52     12.31 o 
   8   2   3        7.82       -2.25     11.86 o 
   1   3   3       19.71       28.61      3.43 o 
   2   3   3      593.27      665.76      8.81 o 
   3   3   3       50.28       51.67      3.99 o 
   4   3   3      302.62      288.15      8.77 o 
   5   3   3       70.02       62.56      6.75 o 
   6   3   3      147.25      164.70     11.35 o 
   7   3   3       34.20       18.46     10.97 o 
   8   3   3       34.33       11.60     14.32 o 
   0   4   3      468.34      380.09      8.12 o 
   1   4   3     1184.62     1177.25     14.04 o 
   2   4   3      130.74      144.87      3.86 o 
   3   4   3     2306.41     2310.96     24.85 o 
   4   4   3      547.26      536.53     11.15 o 
   5   4   3      223.61      256.75      9.90 o 
   6   4   3        0.40        4.34      6.48 o 
   7   4   3      113.76       98.60     11.08 o 
   8   4   3        1.78      -13.62     11.91 o 
   1   5   3     3140.69     3116.14     32.52 o 
   2   5   3        0.08       -1.61      1.98 o 
   3   5   3       26.61       23.73      3.36 o 
   4   5   3      158.79      161.78      6.44 o 
   5   5   3     2705.48     2825.69     35.05 o 
   6   5   3       20.61       14.33      6.77 o 
   7   5   3       66.40       67.74     10.85 o 
   8   5   3        2.56      -13.86     11.56 o 
   0   6   3        2.35       24.13      5.40 o 
   1   6   3     6919.44     7257.16     71.01 o 
   2   6   3     1666.62     1693.69     18.12 o 
   3   6   3     5281.65     5267.77     48.49 o 
   4   6   3      176.23      195.76      7.66 o 
   5   6   3      536.07      527.00     11.95 o 
   6   6   3       22.10        6.85      6.24 o 
   7   6   3        6.63       -5.11      7.87 o 
   1   7   3     6517.52     6525.91     70.03 o 
   2   7   3      230.33      217.27      5.74 o 
   3   7   3       95.34      110.44      5.86 o 
   4   7   3      192.49      192.52      8.12 o 
   5   7   3      125.32      146.23      8.39 o 
   6   7   3       13.79       -1.67      7.78 o 
   7   7   3      112.11      128.09     12.69 o 
   0   8   3     1105.96     1163.34     22.06 o 
   1   8   3      347.08      294.68      7.97 o 
   2   8   3      105.26      101.12      5.67 o 
   3   8   3     1417.98     1403.25     24.42 o 
   4   8   3      329.35      299.20      9.65 o 
   5   8   3       46.72       33.16      7.28 o 
   6   8   3       26.67       19.24      8.31 o 
   7   8   3        0.79        0.56      9.90 o 
   1   9   3      822.03      803.01     16.28 o 
   2   9   3      229.70      205.43      8.67 o 
   3   9   3        0.34        4.76      4.88 o 
   4   9   3      202.03      233.97     11.38 o 
   5   9   3       36.38       37.31      9.84 o 
   6   9   3       17.07        8.59      9.87 o 
   0  10   3      600.48      574.41     19.95 o 
   1  10   3       27.46       21.80      6.71 o 
   2  10   3     1263.97     1284.71     26.11 o 
   3  10   3       67.80       94.91     10.15 o 
   4  10   3      243.18      293.18     16.71 o 
   5  10   3       90.84      107.32     12.08 o 
   6  10   3       27.61       23.19     10.65 o 
   1  11   3      483.80      443.51     17.55 o 
   2  11   3     1170.13     1101.56     24.54 o 
   3  11   3      104.84       97.52     10.75 o 
   4  11   3       14.46        9.73      8.17 o 
   5  11   3      151.37      156.28     16.00 o 
   6  11   3        0.26       -0.98     10.62 o 
   0  12   3        7.99        8.27     13.32 o 
   1  12   3      135.37      107.24     12.75 o 
   2  12   3        5.16        3.72      9.84 o 
   3  12   3      329.11      316.63     17.27 o 
   4  12   3       20.77       21.85     10.85 o 
   5  12   3       52.08       46.47     14.59 o 
   1  13   3        0.31       -3.98      9.21 o 
   2  13   3      161.96      163.82     17.98 o 
   3  13   3       12.09       -6.72     10.33 o 
   4  13   3        3.95        5.72     12.33 o 
   0  14   3       62.59       31.34     17.16 o 
   1  14   3        2.38        3.35     10.90 o 
   2  14   3       38.98       50.13     12.91 o 
   3  14   3       20.26       25.49     12.17 o 
   1  15   3      129.11      134.88     16.57 o 
   0   0   4     5684.77     5521.02    148.11 o 
   1   0   4     5375.81     5610.27    130.92 o 
   2   0   4    24973.80    25624.63    393.89 o 
   3   0   4     5632.81     5788.70     94.79 o 
   4   0   4    11884.40    12183.29    200.58 o 
   5   0   4      203.07      189.31     14.51 o 
   6   0   4      355.12      355.28     26.81 o 
   7   0   4        0.06      -10.11     14.12 o 
   8   0   4       80.71       80.49     20.82 o 
   1   1   4      945.76      941.57     10.90 o 
   2   1   4     3107.25     3196.91     32.98 o 
   3   1   4      140.41      145.00      5.74 o 
   4   1   4     3047.39     3124.85     53.38 o 
   5   1   4      378.67      365.13     13.12 o 
   6   1   4        1.11       -3.13      8.93 o 
   7   1   4       43.76       24.57     10.99 o 
   8   1   4       15.11      -14.68     11.32 o 
   0   2   4     2314.00     2143.19     28.88 o 
   1   2   4      407.29      375.79      5.36 o 
   2   2   4      324.73      249.16      5.07 o 
   3   2   4      706.19      674.55     13.80 o 
   4   2   4     1994.61     2056.64     27.72 o 
   5   2   4        0.46        6.39      5.37 o 
   6   2   4      227.13      268.29     14.11 o 
   7   2   4        0.52      -13.81      9.21 o 
   8   2   4        0.34      -18.46     12.31 o 
   1   3   4     2459.27     2439.56     25.34 o 
   2   3   4        9.90        8.19      2.44 o 
   3   3   4      108.31      102.35      5.12 o 
   4   3   4        7.77        4.46      4.26 o 
   5   3   4      758.88      752.14     15.71 o 
   6   3   4       22.46       11.48      7.38 o 
   7   3   4        1.44       -4.54     10.07 o 
   8   3   4        0.37      -16.85     11.23 o 
   0   4   4      747.88      775.79     17.59 o 
   1   4   4      879.41      872.93     11.12 o 
   2   4   4     1378.72     1369.43     15.65 o 
   3   4   4     1228.75     1245.89     16.78 o 
   4   4   4       60.79       76.25      5.77 o 
   5   4   4       34.68       40.34      6.66 o 
   6   4   4      259.08      278.12     12.26 o 
   7   4   4       64.16       53.33     10.96 o 
   8   4   4        5.68       -2.97     12.58 o 
   1   5   4     3887.44     3979.92     62.07 o 
   2   5   4      817.71      786.74     10.01 o 
   3   5   4      115.83      129.21      5.13 o 
   4   5   4      757.41      735.30     13.29 o 
   5   5   4      622.71      649.24     13.83 o 
   6   5   4       41.52       31.94      7.70 o 
   7   5   4       42.05       27.22      9.64 o 
   8   5   4       60.96       51.85     15.02 o 
   0   6   4      105.27      103.60      5.12 o 
   1   6   4     1691.42     1777.65     22.34 o 
   2   6   4      948.47      956.08     12.11 o 
   3   6   4       82.91      101.60      5.01 o 
   4   6   4      126.60      123.55      6.79 o 
   5   6   4       10.59       11.28      5.40 o 
   6   6   4       25.20       16.02      6.80 o 
   7   6   4       41.70       22.06      9.38 o 
   1   7   4     1443.55     1585.71     19.46 o 
   2   7   4       11.24       12.10      2.84 o 
   3   7   4       42.28       37.19      4.48 o 
   4   7   4        3.44        0.22      4.26 o 
   5   7   4       14.51        8.01      6.31 o 
   6   7   4       42.07       29.19      8.92 o 
   7   7   4       18.11        9.86      9.71 o 
   0   8   4     1696.04     1561.72     34.83 o 
   1   8   4      134.90      154.46      6.72 o 
   2   8   4     1058.43     1061.62     17.45 o 
   3   8   4      892.55      881.85     15.15 o 
   4   8   4       63.98       49.85      6.37 o 
   5   8   4        0.33       -9.72      6.48 o 
   6   8   4       31.66       30.66      9.20 o 
   7   8   4        0.13       -5.53      9.06 o 
   1   9   4     1502.06     1432.02     23.63 o 
   2   9   4     1259.55     1222.66     25.20 o 
   3   9   4       31.26       32.91      5.62 o 
   4   9   4        6.15       -2.31      5.30 o 
   5   9   4       51.80       61.13      9.18 o 
   6   9   4        0.23      -12.96      8.64 o 
   0  10   4        0.37        6.24     11.04 o 
   1  10   4       56.89       58.14      7.64 o 
   2  10   4     1540.45     1510.98     26.03 o 
   3  10   4      860.71      826.90     22.35 o 
   4  10   4       20.80       10.01      8.15 o 
   5  10   4      214.19      267.47     18.41 o 
   6  10   4        5.62       -5.72     10.49 o 
   1  11   4       88.52      100.39     10.32 o 
   2  11   4     1031.40     1045.53     28.13 o 
   3  11   4      110.87      115.27     11.45 o 
   4  11   4        4.26        1.04      9.36 o 
   5  11   4      111.57      116.50     16.03 o 
   0  12   4     1474.52     1506.27     49.22 o 
   1  12   4       57.42       62.85     11.44 o 
   2  12   4       23.19        5.41      9.45 o 
   3  12   4       16.39       27.30     10.38 o 
   4  12   4       63.64       51.25     14.42 o 
   5  12   4        8.64        3.75     11.42 o 
   1  13   4      200.77      196.71     16.10 o 
   2  13   4      371.42      365.77     17.97 o 
   3  13   4       23.52        0.94     10.48 o 
   4  13   4      257.83      276.09     23.43 o 
   0  14   4      339.48      406.08     42.08 o 
   1  14   4      543.05      507.25     25.33 o 
   2  14   4      119.11       94.69     14.41 o 
   3  14   4       54.92       50.32     13.36 o 
   1  15   4      113.11      117.46     15.86 o 
   1   1   5    17910.17    18016.18    166.18 o 
   2   1   5     2222.73     2177.44     23.77 o 
   3   1   5     1342.72     1295.95     18.10 o 
   4   1   5    16789.61    16941.98    171.97 o 
   5   1   5       26.32       28.71      6.99 o 
   6   1   5      164.01      172.89     17.84 o 
   7   1   5        0.19      -13.91      9.27 o 
   8   1   5        0.24      -17.06     11.37 o 
   0   2   5    12964.70    13020.48    195.99 o 
   1   2   5     3903.18     3791.21     45.36 o 
   2   2   5     2602.33     2527.79     36.74 o 
   3   2   5     1300.45     1187.46     18.71 o 
   4   2   5      541.82      559.04     12.26 o 
   5   2   5     1531.16     1520.85     25.66 o 
   6   2   5      500.71      508.06     16.97 o 
   7   2   5        1.74       -6.58      9.52 o 
   8   2   5       50.87       49.10     14.55 o 
   1   3   5     9200.65     9209.70     87.49 o 
   2   3   5     3140.08     3057.18     31.98 o 
   3   3   5       78.82       78.07      4.72 o 
   4   3   5      854.61      802.26     14.93 o 
   5   3   5      131.23      137.99      8.53 o 
   6   3   5       16.84        1.07      6.72 o 
   7   3   5       66.94       67.07     11.13 o 
   8   3   5        1.72      -16.35     10.90 o 
   0   4   5     4553.18     4799.34    136.76 o 
   1   4   5     3877.22     3880.54     42.24 o 
   2   4   5     2413.23     2352.15     24.89 o 
   3   4   5      994.72      964.02     14.17 o 
   4   4   5      324.02      318.20      8.57 o 
   5   4   5       67.51      108.99      8.05 o 
   6   4   5       14.68       11.00      6.67 o 
   7   4   5       10.59       -5.05      8.68 o 
   8   4   5        3.39       -5.17     11.49 o 
   1   5   5     1046.20     1153.75     15.96 o 
   2   5   5      187.72      185.51      5.21 o 
   3   5   5      586.99      612.77     10.86 o 
   4   5   5      114.56      116.60      6.80 o 
   5   5   5       12.14        3.18      5.80 o 
   6   5   5       19.77       12.16      7.12 o 
   7   5   5       13.82       -0.91      9.37 o 
   8   5   5       56.38       70.04     17.39 o 
   0   6   5       28.89       35.22      6.26 o 
   1   6   5      284.94      279.44      7.21 o 
   2   6   5      891.42      939.71     11.65 o 
   3   6   5      196.62      191.89      6.36 o 
   4   6   5       11.32        7.30      4.28 o 
   5   6   5       57.49       60.97      7.15 o 
   6   6   5       20.23        5.85      6.54 o 
   7   6   5        1.47      -13.03      8.69 o 
   1   7   5      243.47      307.25      9.36 o 
   2   7   5       90.84       95.14      5.10 o 
   3   7   5       20.67       15.69      4.46 o 
   4   7   5       26.42       10.45      5.10 o 
   5   7   5       38.95       33.20      8.19 o 
   6   7   5       24.10       11.08      8.42 o 
   7   7   5       31.72       46.90     11.78 o 
   0   8   5      225.94      251.58     12.30 o 
   1   8   5       90.25      102.82      8.91 o 
   2   8   5      144.67      128.13      7.41 o 
   3   8   5       13.79       17.26      5.26 o 
   4   8   5       46.86       46.48      6.23 o 
   5   8   5       19.60        8.09      6.68 o 
   6   8   5       33.81       32.53      9.44 o 
   7   8   5        4.98        4.05     10.31 o 
   1   9   5       10.25       12.79      5.69 o 
   2   9   5     1934.35     1867.03     39.35 o 
   3   9   5       89.31      108.09      8.80 o 
   4   9   5      173.33      189.72      9.68 o 
   5   9   5        3.71        4.10      7.35 o 
   6   9   5        7.76       -7.36      8.14 o 
   0  10   5     4155.67     4242.21     78.22 o 
   1  10   5       75.87       82.52      8.64 o 
   2  10   5       44.48       50.82      7.76 o 
   3  10   5      112.77      127.75      9.53 o 
   4  10   5        0.89      -11.59      7.73 o 
   5  10   5       42.17       61.68     12.20 o 
   6  10   5       16.53       23.59     12.00 o 
   1  11   5      249.51      271.75     13.95 o 
   2  11   5        0.40      -10.62      7.08 o 
   3  11   5       28.53       26.07      8.57 o 
   4  11   5      119.59      129.25     14.54 o 
   5  11   5       29.39       31.45     11.61 o 
   0  12   5       68.69       75.23     17.01 o 
   1  12   5      312.41      287.87     17.62 o 
   2  12   5       42.47       37.38     10.43 o 
   3  12   5      202.67      222.54     17.68 o 
   4  12   5        4.32      -11.08      9.61 o 
   5  12   5        1.93       -0.93     10.44 o 
   1  13   5       41.99       34.60     12.00 o 
   2  13   5        7.54       -2.47      9.91 o 
   3  13   5        0.00      -14.19      9.46 o 
   4  13   5       51.73       30.21     14.29 o 
   0  14   5      504.78      502.62     30.42 o 
   1  14   5       25.38       33.04     11.91 o 
   2  14   5      146.52      138.46     16.00 o 
   3  14   5      122.78      146.33     19.44 o 
   1  15   5      294.02      372.85     27.02 o 
   0   0   6     8787.92     8447.43    225.58 o 
   1   0   6      931.83      893.37     17.92 o 
   2   0   6      391.30      334.47     13.43 o 
   3   0   6      453.01      394.17     13.90 o 
   4   0   6     2674.43     2723.14     52.99 o 
   5   0   6        1.45       13.92      7.95 o 
   6   0   6     2510.50     2410.65     66.36 o 
   7   0   6       48.41       26.57     16.48 o 
   8   0   6       22.60      -20.70     16.77 o 
   1   1   6     3265.42     3265.24     32.63 o 
   2   1   6     7461.58     7575.39     77.81 o 
   3   1   6      133.58      133.46      5.95 o 
   4   1   6      297.80      361.73     15.81 o 
   5   1   6      180.10      194.12     11.03 o 
   6   1   6       42.60       75.47     10.32 o 
   7   1   6       81.55       79.54     12.89 o 
   8   1   6       13.67      -10.58     11.21 o 
   0   2   6    23764.49    23317.17    325.77 o 
   1   2   6      662.37      670.07      8.27 o 
   2   2   6     1755.93     1667.75     18.45 o 
   3   2   6      153.08      143.85      7.48 o 
   4   2   6     3297.19     3358.80     52.82 o 
   5   2   6       78.31       81.66      7.83 o 
   6   2   6      187.78      207.77     13.83 o 
   7   2   6        9.16       11.47      9.07 o 
   8   2   6        0.02      -17.06     11.38 o 
   1   3   6     1811.46     1818.27     18.76 o 
   2   3   6     1646.57     1676.97     19.45 o 
   3   3   6     1960.65     1951.04     23.32 o 
   4   3   6      624.58      626.76     11.86 o 
   5   3   6      393.39      400.62     11.48 o 
   6   3   6       55.53       39.13      9.01 o 
   7   3   6       32.03       24.12      9.97 o 
   8   3   6        0.91      -17.76     11.84 o 
   0   4   6      967.05      974.90     28.75 o 
   1   4   6       76.65       57.04      3.79 o 
   2   4   6       21.89       40.00      3.28 o 
   3   4   6     6222.26     6372.06     68.14 o 
   4   4   6       44.07       42.03      5.14 o 
   5   4   6      313.34      296.52     10.43 o 
   6   4   6      218.09      216.09     11.70 o 
   7   4   6       59.90       57.70     11.24 o 
   8   4   6        0.26      -16.20     11.49 o 
   1   5   6     3728.93     3701.36     41.34 o 
   2   5   6      509.04      544.91      8.91 o 
   3   5   6     2909.71     3112.86     32.86 o 
   4   5   6       70.36       80.83      6.01 o 
   5   5   6       46.59       32.72      6.74 o 
   6   5   6      150.57      159.94     10.86 o 
   7   5   6      176.32      194.72     15.36 o 
   8   5   6        2.42        2.90     17.90 o 
   0   6   6      173.49      209.87     16.72 o 
   1   6   6     1160.87     1196.69     17.13 o 
   2   6   6      192.94      209.29      5.79 o 
   3   6   6      496.49      546.59     10.15 o 
   4   6   6       14.14       10.57      4.43 o 
   5   6   6       32.28       20.29      6.24 o 
   6   6   6       91.00       98.29     10.54 o 
   7   6   6        6.49        5.92     11.46 o 
   1   7   6      368.86      368.60      8.62 o 
   2   7   6       13.41        7.92      4.06 o 
   3   7   6      102.28      115.18      7.33 o 
   4   7   6       12.61       14.63      5.12 o 
   5   7   6       53.01       54.71      7.95 o 
   6   7   6      181.07      188.85     11.86 o 
   7   7   6       25.93       28.22     13.11 o 
   0   8   6       94.56       94.25     13.32 o 
   1   8   6       18.16       12.24      4.94 o 
   2   8   6       50.31       55.86      5.93 o 
   3   8   6      439.52      415.00     11.16 o 
   4   8   6       29.00       22.93      6.39 o 
   5   8   6       59.98       78.20      9.28 o 
   6   8   6       38.12       31.36      9.33 o 
   7   8   6        0.02       -7.51      9.85 o 
   1   9   6      347.40      380.29     11.67 o 
   2   9   6     1825.76     1795.24     34.96 o 
   3   9   6        0.02       -7.33      4.88 o 
   4   9   6      198.39      221.76     12.11 o 
   5   9   6      131.99      150.32     11.93 o 
   6   9   6       28.87       19.94      8.99 o 
   0  10   6    10232.25    10109.42    168.90 o 
   1  10   6        3.39        1.80      8.09 o 
   2  10   6      104.69      103.78     11.13 o 
   3  10   6      345.03      344.53     11.14 o 
   4  10   6        4.61       -9.00      6.88 o 
   5  10   6       38.33       47.04     11.58 o 
   6  10   6      165.31      186.28     17.36 o 
   1  11   6       22.08       29.22      7.31 o 
   2  11   6       68.66       73.27      9.94 o 
   3  11   6       33.79       29.89      7.58 o 
   4  11   6      175.98      217.55     16.45 o 
   5  11   6       10.34        4.19     13.40 o 
   0  12   6      201.96      146.44     19.54 o 
   1  12   6       29.46       16.46      9.14 o 
   2  12   6      280.27      319.08     18.15 o 
   3  12   6      126.34      133.28     12.54 o 
   4  12   6       44.83       51.36     12.62 o 
   5  12   6        1.89       -0.59     10.60 o 
   1  13   6       94.62      129.50     14.33 o 
   2  13   6      449.52      411.60     19.16 o 
   3  13   6        1.21       -0.19     11.07 o 
   4  13   6      130.88      151.86     19.99 o 
   0  14   6      590.18      510.73     53.37 o 
   1  14   6      109.63      102.33     14.15 o 
   2  14   6       46.80       23.43     12.08 o 
   3  14   6       94.30       92.22     17.23 o 
   1  15   6        4.73      -12.51     11.16 o 
   1   1   7      889.71      869.28     20.22 o 
   2   1   7       96.21       97.28      4.59 o 
   3   1   7      355.88      346.01      8.22 o 
   4   1   7        1.02       -1.16      4.37 o 
   5   1   7      114.34      127.21      9.12 o 
   6   1   7     1511.58     1407.32     31.70 o 
   7   1   7        1.62        7.29     10.07 o 
   8   1   7        0.24      -13.21     11.85 o 
   0   2   7      218.33      201.26      5.65 o 
   1   2   7      258.36      265.76      5.54 o 
   2   2   7      814.70      761.12      9.93 o 
   3   2   7     3987.97     3937.60     42.07 o 
   4   2   7        3.21        4.21      4.45 o 
   5   2   7       90.28       84.69      7.92 o 
   6   2   7        0.46        4.89      7.94 o 
   7   2   7       15.61       10.30      9.63 o 
   8   2   7        5.42      -11.94     11.36 o 
   1   3   7      392.28      372.83      5.97 o 
   2   3   7     1845.44     1946.60     20.78 o 
   3   3   7      535.59      519.44      9.08 o 
   4   3   7      503.05      491.63     10.31 o 
   5   3   7      531.91      510.06     13.77 o 
   6   3   7      278.34      301.29     15.08 o 
   7   3   7       27.38       10.29      9.24 o 
   8   3   7        1.16      -15.13     11.88 o 
   0   4   7     3232.98     3144.96     45.90 o 
   1   4   7        0.04        0.67      1.83 o 
   2   4   7      111.17      134.84      4.64 o 
   3   4   7      718.93      801.17     12.73 o 
   4   4   7       70.50       75.93      5.70 o 
   5   4   7       32.22       30.14      6.32 o 
   6   4   7        9.08       -8.64      7.21 o 
   7   4   7        4.41       -8.95      8.60 o 
   8   4   7       28.97        8.06     11.03 o 
   1   5   7     5335.17     5495.25     59.90 o 
   2   5   7     1443.92     1327.74     16.16 o 
   3   5   7      183.14      196.67      6.56 o 
   4   5   7      366.66      320.61      8.73 o 
   5   5   7      335.54      344.89     11.28 o 
   6   5   7        8.68       -1.67      7.36 o 
   7   5   7      177.06      207.06     18.80 o 
   0   6   7    13009.76    13302.20    208.38 o 
   1   6   7     3053.08     3099.83     36.25 o 
   2   6   7     1226.21     1183.39     15.23 o 
   3   6   7     3587.52     3620.09     46.81 o 
   4   6   7        0.38       -6.47      4.31 o 
   5   6   7      356.17      356.80     11.93 o 
   6   6   7      558.50      534.47     18.19 o 
   7   6   7       88.16       88.20     13.30 o 
   1   7   7     2118.69     2000.14     25.94 o 
   2   7   7     2617.81     2504.67     29.69 o 
   3   7   7       11.95       15.28      4.75 o 
   4   7   7     1711.81     1701.16     26.26 o 
   5   7   7      182.05      208.66     11.60 o 
   6   7   7      279.73      311.19     13.68 o 
   7   7   7        0.04       -4.35      9.87 o 
   0   8   7     3665.35     3335.05     62.05 o 
   1   8   7      125.12      144.02      8.38 o 
   2   8   7      162.21      163.38     10.23 o 
   3   8   7      163.08      184.67      8.80 o 
   4   8   7      356.37      310.95     11.06 o 
   5   8   7       53.75       57.93      8.17 o 
   6   8   7        1.43       10.68      8.55 o 
   7   8   7       63.47       30.94     11.78 o 
   1   9   7      158.68      187.07     10.15 o 
   2   9   7       47.96       51.34      7.39 o 
   3   9   7      139.68      119.16     10.03 o 
   4   9   7       24.85       23.01      7.28 o 
   5   9   7        3.18        2.64      7.45 o 
   6   9   7      141.24      168.85     16.24 o 
   0  10   7     4055.39     4300.20     87.65 o 
   1  10   7       28.87       28.82      7.73 o 
   2  10   7       99.36      123.90      9.77 o 
   3  10   7      213.36      228.08     11.27 o 
   4  10   7        2.70       -2.19      6.52 o 
   5  10   7       13.73       10.49      8.93 o 
   6  10   7       15.85       29.75     12.45 o 
   1  11   7      867.52      844.61     18.97 o 
   2  11   7      442.94      402.02     13.42 o 
   3  11   7      100.88      105.89     10.92 o 
   4  11   7       47.58       43.56     11.43 o 
   5  11   7       18.56        2.92     10.52 o 
   0  12   7        0.35       -2.76     11.55 o 
   1  12   7      418.95      379.28     14.90 o 
   2  12   7       27.55       14.75      8.65 o 
   3  12   7       45.11       47.82     15.39 o 
   4  12   7        0.31      -10.89      9.71 o 
   5  12   7        1.37       -3.36     10.87 o 
   1  13   7       86.35       54.27     11.95 o 
   2  13   7        2.01       10.43     10.16 o 
   3  13   7        0.13      -11.85     11.01 o 
   4  13   7       23.49       29.49     14.35 o 
   0  14   7       84.75       78.99     18.69 o 
   1  14   7       30.94       11.87     11.17 o 
   2  14   7        4.04        0.28     10.92 o 
   3  14   7        0.01       -8.74     12.68 o 
   0   0   8     4754.66     4625.46    128.98 o 
   1   0   8     6242.81     6082.43    116.66 o 
   2   0   8     1105.34     1011.77     17.86 o 
   3   0   8     7269.02     7450.96    120.99 o 
   4   0   8      396.28      364.99     15.53 o 
   5   0   8     1407.31     1377.07     34.89 o 
   6   0   8     1935.32     1863.19     45.73 o 
   7   0   8       64.40       58.63     18.05 o 
   8   0   8       13.67        3.08     17.43 o 
   1   1   8     3256.11     3243.83     39.91 o 
   2   1   8      812.04      798.16     11.96 o 
   3   1   8       43.66       57.10      4.75 o 
   4   1   8        2.48       -5.75      3.83 o 
   5   1   8       34.74       56.30      7.33 o 
   6   1   8       36.89       82.29      9.87 o 
   7   1   8       31.85       23.49      9.90 o 
   8   1   8       11.38       12.74     12.80 o 
   0   2   8     2676.26     2808.62     36.33 o 
   1   2   8     1376.39     1368.38     14.92 o 
   2   2   8      269.37      227.54      5.76 o 
   3   2   8        0.50        2.57      2.70 o 
   4   2   8      137.68      145.67      7.74 o 
   5   2   8        3.25        7.83      5.86 o 
   6   2   8      592.87      548.84     17.93 o 
   7   2   8       15.43       13.61      9.66 o 
   8   2   8       30.40        9.48     12.59 o 
   1   3   8     7947.31     8418.85     71.77 o 
   2   3   8     1690.75     1609.61     23.96 o 
   3   3   8      487.04      545.79      9.32 o 
   4   3   8      161.59      158.04      8.09 o 
   5   3   8       23.62       26.82      6.58 o 
   6   3   8        3.47        0.72      7.60 o 
   7   3   8       29.91       38.54     10.46 o 
   8   3   8       66.55       42.65     12.12 o 
   0   4   8     1675.47     1487.78     24.44 o 
   1   4   8     1331.04     1426.05     16.99 o 
   2   4   8      297.30      297.61      6.35 o 
   3   4   8      107.65      108.90      6.23 o 
   4   4   8      648.64      617.54     13.12 o 
   5   4   8      111.97       92.47      7.85 o 
   6   4   8       66.75       47.06     10.66 o 
   7   4   8       43.48       43.59     11.20 o 
   8   4   8       20.27        0.65     12.40 o 
   1   5   8      712.35      845.60     13.27 o 
   2   5   8     2193.10     2155.43     23.63 o 
   3   5   8      503.79      486.10      9.27 o 
   4   5   8      375.79      353.50     10.17 o 
   5   5   8      383.22      386.28     11.98 o 
   6   5   8        2.05       -4.10      7.19 o 
   7   5   8       20.35       21.56     11.45 o 
   0   6   8      832.20      958.16     28.10 o 
   1   6   8     1020.24     1079.25     17.41 o 
   2   6   8      129.17      173.47      6.72 o 
   3   6   8      574.86      611.93     11.93 o 
   4   6   8       24.75       33.47      6.23 o 
   5   6   8       47.75       56.94      7.91 o 
   6   6   8      151.05      180.12     14.19 o 
   7   6   8       14.25       11.07      9.78 o 
   1   7   8      263.99      269.78      8.81 o 
   2   7   8      227.18      236.58      7.54 o 
   3   7   8        0.13       -1.89      4.30 o 
   4   7   8      207.67      231.29     10.58 o 
   5   7   8       44.39       46.10      7.72 o 
   6   7   8       72.41       81.29     10.31 o 
   7   7   8       55.13       43.55     11.68 o 
   0   8   8     3650.80     3643.20     67.04 o 
   1   8   8      897.24      879.91     17.33 o 
   2   8   8      157.90      166.70      9.45 o 
   3   8   8      335.94      295.29      9.86 o 
   4   8   8       27.78       26.02      6.64 o 
   5   8   8        1.06       -1.21      7.33 o 
   6   8   8      622.74      610.57     18.50 o 
   7   8   8        2.34      -11.94      9.80 o 
   1   9   8      535.56      513.75     13.72 o 
   2   9   8     1986.64     1945.30     30.75 o 
   3   9   8       13.20        2.59      6.22 o 
   4   9   8      355.31      351.18     12.95 o 
   5   9   8      126.89      157.12     12.11 o 
   6   9   8      101.27      111.79     14.97 o 
   0  10   8        4.87       14.69     10.08 o 
   1  10   8      362.21      332.51     11.99 o 
   2  10   8     1246.37     1222.30     44.43 o 
   3  10   8      433.06      419.60     13.62 o 
   4  10   8      147.85      156.50     11.49 o 
   5  10   8      195.49      243.86     15.99 o 
   6  10   8        0.27        0.03     10.74 o 
   1  11   8      446.50      419.04     13.61 o 
   2  11   8        0.15       -4.03      6.56 o 
   3  11   8        0.02       -1.77      7.61 o 
   4  11   8        5.17      -12.75      8.50 o 
   5  11   8        1.22       -2.88     10.88 o 
   0  12   8       80.54       50.51     15.22 o 
   1  12   8       22.03       24.98      8.48 o 
   2  12   8      478.75      430.11     16.33 o 
   3  12   8       71.21       85.56     13.07 o 
   4  12   8        0.58      -11.91      9.58 o 
   1  13   8      227.24      252.21     18.00 o 
   2  13   8       27.18       11.42     10.41 o 
   3  13   8       61.37       37.77     14.10 o 
   4  13   8       50.06       47.25     16.10 o 
   0  14   8       23.31       23.21     16.52 o 
   1  14   8        0.17       -7.67     10.31 o 
   2  14   8        1.54       11.11     13.06 o 
   1   1   9     2118.04     2144.48     25.59 o 
   2   1   9        7.74       14.96      2.90 o 
   3   1   9        7.14        4.96      4.16 o 
   4   1   9      403.34      390.34      9.98 o 
   5   1   9      161.51      196.59     12.76 o 
   6   1   9      425.39      401.63     14.33 o 
   7   1   9      123.73      116.82     13.06 o 
   8   1   9      262.26      275.44     21.89 o 
   0   2   9     9554.84     9265.12    116.96 o 
   1   2   9       55.87       47.15      2.53 o 
   2   2   9        4.53       -0.27      2.74 o 
   3   2   9     2847.12     2921.99     37.64 o 
   4   2   9        0.03       -5.77      3.85 o 
   5   2   9      190.16      211.18     11.31 o 
   6   2   9       40.83       50.61      9.99 o 
   7   2   9        4.64        3.79      8.90 o 
   8   2   9       32.72       58.82     14.74 o 
   1   3   9     4548.11     4449.36     39.77 o 
   2   3   9     6369.83     6510.07     60.48 o 
   3   3   9      605.36      612.71     11.59 o 
   4   3   9      127.72      124.74      7.88 o 
   5   3   9      856.01      832.30     24.68 o 
   6   3   9        0.06       -6.57      7.41 o 
   7   3   9       48.84       40.44     10.90 o 
   8   3   9       48.35       38.72     14.85 o 
   0   4   9     6065.65     6597.25     80.81 o 
   1   4   9     6489.10     6999.41     64.37 o 
   2   4   9      107.44      115.06      4.51 o 
   3   4   9     1141.70     1068.46     16.15 o 
   4   4   9        1.84       -1.25      4.37 o 
   5   4   9        0.06       -4.71      6.09 o 
   6   4   9       20.56       14.87      8.32 o 
   7   4   9       19.72       16.88      9.84 o 
   1   5   9      399.40      323.00      9.62 o 
   2   5   9      204.43      177.51      5.47 o 
   3   5   9       55.26       69.82      6.81 o 
   4   5   9        0.31       -6.72      4.48 o 
   5   5   9       21.20        8.68      6.08 o 
   6   5   9       19.05        0.95      8.16 o 
   7   5   9       17.57       -0.99     11.47 o 
   0   6   9     2882.10     2906.51     65.01 o 
   1   6   9      172.38      211.95      6.75 o 
   2   6   9     1354.89     1387.85     18.95 o 
   3   6   9      352.55      351.56      9.11 o 
   4   6   9      787.31      739.18     15.68 o 
   5   6   9      517.34      499.04     14.86 o 
   6   6   9       16.23        4.24      8.70 o 
   7   6   9       20.69       17.91     11.78 o 
   1   7   9      726.00      665.05     14.14 o 
   2   7   9     1535.13     1455.60     20.14 o 
   3   7   9       37.27       29.57      5.77 o 
   4   7   9     1097.53     1053.24     19.74 o 
   5   7   9       23.05       24.19      7.25 o 
   6   7   9        1.32       -9.31      7.64 o 
   7   7   9        5.41      -13.24      8.83 o 
   0   8   9       69.33       83.55     10.17 o 
   1   8   9      172.03      170.64      9.32 o 
   2   8   9        8.67        6.00      5.58 o 
   3   8   9      239.93      244.21     11.05 o 
   4   8   9      257.57      278.03     11.90 o 
   5   8   9       53.53       62.71      8.52 o 
   6   8   9       31.10       40.72      9.61 o 
   1   9   9      900.30      847.79     17.92 o 
   2   9   9      998.30      991.04     20.00 o 
   3   9   9       64.42       57.94      8.42 o 
   4   9   9      878.55      863.71     19.96 o 
   5   9   9       39.31       25.26     11.46 o 
   6   9   9        0.04       -7.12     10.53 o 
   0  10   9        8.99       -4.89      8.20 o 
   1  10   9       14.36        9.07      6.77 o 
   2  10   9     1414.18     1437.02     26.01 o 
   3  10   9      204.14      264.70     13.52 o 
   4  10   9       33.42       48.72      8.48 o 
   5  10   9        1.73        3.69      9.35 o 
   6  10   9       93.48      131.59     16.63 o 
   1  11   9       11.69        3.63      6.61 o 
   2  11   9       74.73       64.26      8.94 o 
   3  11   9       35.37       17.14      7.46 o 
   4  11   9      178.46      247.19     17.47 o 
   5  11   9       15.86       21.60     11.39 o 
   0  12   9      299.68      296.08     18.07 o 
   1  12   9      257.10      252.59     14.78 o 
   2  12   9        5.59        6.93      9.85 o 
   3  12   9        0.91        4.89      8.65 o 
   4  12   9       42.86       36.88     12.24 o 
   1  13   9        6.08       12.23     10.35 o 
   2  13   9      109.07      130.53     17.61 o 
   3  13   9       50.96       51.08     12.69 o 
   0  14   9      291.36      250.53     26.98 o 
   1  14   9      149.50      113.76     15.01 o 
   2  14   9       41.79       47.76     14.91 o 
   0   0  10     4864.70     4595.29    113.00 o 
   1   0  10     3277.73     3200.62     63.94 o 
   2   0  10     3624.31     3776.70     64.93 o 
   3   0  10    10787.66    10595.01    168.05 o 
   4   0  10       21.02       12.63      7.82 o 
   5   0  10     2179.21     2118.22     47.30 o 
   6   0  10       85.95       97.09     14.79 o 
   7   0  10       96.20       83.00     15.89 o 
   8   0  10      695.58      647.30     36.84 o 
   1   1  10    10618.00    10482.86    106.00 o 
   2   1  10      297.53      209.25      5.82 o 
   3   1  10      115.77      122.86      6.08 o 
   4   1  10      402.10      420.41     11.84 o 
   5   1  10      752.73      698.78     18.01 o 
   6   1  10        7.14       -0.97      7.35 o 
   7   1  10      164.29      171.51     15.32 o 
   8   1  10       28.89       77.95     15.27 o 
   0   2  10     2089.31     2125.60     29.27 o 
   1   2  10       79.86      116.55      6.71 o 
   2   2  10      595.46      729.36     11.94 o 
   3   2  10     1475.38     1410.12     20.17 o 
   4   2  10      148.95      183.22      9.79 o 
   5   2  10       10.28       22.66     14.04 o 
   6   2  10       29.93       27.96      9.09 o 
   7   2  10      223.85      246.88     16.61 o 
   8   2  10      256.33      237.57     18.30 o 
   1   3  10      340.05      366.46      9.33 o 
   2   3  10      595.02      616.09      9.29 o 
   3   3  10        5.16        9.74      3.92 o 
   4   3  10      102.04      106.59      7.12 o 
   5   3  10       19.95       17.73      7.66 o 
   6   3  10       62.47       52.79      9.72 o 
   7   3  10       89.28      102.69     13.36 o 
   0   4  10        0.22       22.75     14.68 o 
   1   4  10      855.13      938.77     12.78 o 
   2   4  10      941.72     1001.36     13.12 o 
   3   4  10     1010.36      991.85     15.31 o 
   4   4  10      122.95      122.05      9.30 o 
   5   4  10      674.62      697.08     17.32 o 
   6   4  10        9.29       11.33      8.50 o 
   7   4  10       14.12       12.32     11.93 o 
   1   5  10     1693.88     1667.68     19.97 o 
   2   5  10        5.27        9.41      3.01 o 
   3   5  10      145.21      136.81      6.96 o 
   4   5  10       88.43       92.13      7.34 o 
   5   5  10      107.87      100.37     10.69 o 
   6   5  10       38.52       35.80     11.01 o 
   7   5  10        0.03       -7.82     10.39 o 
   0   6  10        8.72       12.59      7.49 o 
   1   6  10     1086.64     1112.23     18.88 o 
   2   6  10        3.05        9.11      3.91 o 
   3   6  10      254.25      230.41      8.91 o 
   4   6  10      135.66      148.21      9.13 o 
   5   6  10      233.09      259.04     13.11 o 
   6   6  10        0.90       -0.57      8.13 o 
   7   6  10       33.60       42.24     12.55 o 
   1   7  10      311.96      287.51      9.55 o 
   2   7  10       93.59       92.38      6.93 o 
   3   7  10       41.28       42.02      6.53 o 
   4   7  10      433.02      475.08     17.77 o 
   5   7  10      100.02      126.40     11.02 o 
   6   7  10       81.24       94.38     11.24 o 
   7   7  10        0.02      -12.99      8.66 o 
   0   8  10       38.67       40.86      9.01 o 
   1   8  10       51.16       46.00      6.47 o 
   2   8  10       60.35       55.71      7.15 o 
   3   8  10        0.68       -5.01      5.93 o 
   4   8  10      797.67      760.99     21.25 o 
   5   8  10       14.30       -7.29      7.09 o 
   6   8  10       14.33       12.13      8.79 o 
   1   9  10        0.41       -8.01      5.34 o 
   2   9  10      759.79      765.15     24.14 o 
   3   9  10        9.71       11.14      6.98 o 
   4   9  10      157.74      179.19     14.44 o 
   5   9  10       11.70        1.70      7.80 o 
   6   9  10        0.42        0.31     10.64 o 
   0  10  10      237.85      218.23     14.62 o 
   1  10  10       13.72       -8.11      6.14 o 
   2  10  10      930.59      964.08     20.51 o 
   3  10  10       93.32       91.83      9.71 o 
   4  10  10      360.53      331.55     13.64 o 
   5  10  10       25.69       15.64      8.71 o 
   1  11  10      339.04      312.08     12.02 o 
   2  11  10        7.96        3.60      7.70 o 
   3  11  10       25.79       18.60      7.69 o 
   4  11  10      289.71      317.50     14.42 o 
   5  11  10      137.97      135.19     16.07 o 
   0  12  10      326.69      327.60     18.52 o 
   1  12  10      280.66      287.79     13.16 o 
   2  12  10        1.31      -12.74      8.62 o 
   3  12  10      521.05      537.20     18.61 o 
   4  12  10       30.69       14.48     13.19 o 
   1  13  10      749.02      739.42     27.11 o 
   2  13  10      307.05      345.67     20.22 o 
   3  13  10       35.67       18.18     11.45 o 
   0  14  10      108.96      108.46     31.05 o 
   1  14  10       86.07       73.12     15.94 o 
   2  14  10        4.58      -10.57     12.92 o 
   1   1  11       84.17       50.14      4.82 o 
   2   1  11       50.20       75.28      4.54 o 
   3   1  11       18.49       26.12      4.08 o 
   4   1  11        0.99       -6.86      4.57 o 
   5   1  11       83.75       95.78      9.65 o 
   6   1  11        2.26       -9.97      6.64 o 
   7   1  11       16.47       23.78      9.96 o 
   8   1  11       19.82       33.29     14.04 o 
   0   2  11     2369.05     2503.27     38.13 o 
   1   2  11     4443.67     4701.31     46.90 o 
   2   2  11      639.10      658.25     11.43 o 
   3   2  11     2732.00     2669.41     39.26 o 
   4   2  11        3.18       -6.89      4.60 o 
   5   2  11      437.29      423.16     13.53 o 
   6   2  11        0.03      -10.05      6.70 o 
   7   2  11        2.43        1.04      9.54 o 
   1   3  11     5761.86     5929.94     49.85 o 
   2   3  11        7.06        1.39      3.02 o 
   3   3  11       12.09       11.43      3.79 o 
   4   3  11      314.96      287.82     10.30 o 
   5   3  11      343.29      339.72     12.40 o 
   6   3  11        1.45       -8.04      7.58 o 
   7   3  11      124.35      131.69     13.90 o 
   0   4  11      983.28      976.45     18.19 o 
   1   4  11     1507.52     1716.15     17.95 o 
   2   4  11     1524.62     1571.64     18.48 o 
   3   4  11      289.26      264.58      7.76 o 
   4   4  11        2.08       -0.35      4.56 o 
   5   4  11        3.39        2.69      7.15 o 
   6   4  11       56.37       64.41     10.10 o 
   7   4  11       89.79       98.82     14.95 o 
   1   5  11      630.37      721.04     11.04 o 
   2   5  11     1154.93     1175.47     15.37 o 
   3   5  11       67.64       77.71      5.87 o 
   4   5  11      421.01      435.80     13.04 o 
   5   5  11        1.36      -10.16      6.77 o 
   6   5  11        2.19        4.69      9.28 o 
   7   5  11      143.12      171.83     17.09 o 
   0   6  11     2101.96     1938.87     39.77 o 
   1   6  11      100.14      121.64      6.19 o 
   2   6  11     1429.65     1395.52     19.46 o 
   3   6  11       80.69      100.17      7.48 o 
   4   6  11      588.55      602.13     14.61 o 
   5   6  11      347.12      341.28     13.38 o 
   6   6  11      106.39      118.17     12.57 o 
   7   6  11       48.34       26.97     12.71 o 
   1   7  11      151.46      135.79      8.21 o 
   2   7  11      637.18      651.00     13.70 o 
   3   7  11        9.02        4.18      6.14 o 
   4   7  11     1062.00     1139.72     21.10 o 
   5   7  11       16.09       12.93      7.90 o 
   6   7  11        2.54       -3.16      8.07 o 
   7   7  11       32.73        9.23     10.59 o 
   0   8  11     2229.23     2191.46     46.14 o 
   1   8  11       11.04        5.27      5.38 o 
   2   8  11       29.21       32.15      6.86 o 
   3   8  11        6.23        9.51      6.48 o 
   4   8  11       17.02       36.01      9.98 o 
   5   8  11       33.10       26.83      9.46 o 
   6   8  11       95.52      125.63     13.25 o 
   1   9  11      224.20      201.71     10.62 o 
   2   9  11      777.23      740.43     19.52 o 
   3   9  11       10.41        6.22      6.63 o 
   4   9  11      143.86      230.78     13.05 o 
   5   9  11       10.16        4.36      8.93 o 
   6   9  11       79.32       71.50     13.44 o 
   0  10  11      122.84      158.73     14.83 o 
   1  10  11      146.00      139.24     10.49 o 
   2  10  11        6.05       -1.89      6.77 o 
   3  10  11       52.20       62.64      9.12 o 
   4  10  11       24.39       32.39      8.50 o 
   5  10  11        8.09       17.46     10.26 o 
   1  11  11       68.48       82.71      9.23 o 
   2  11  11        1.66       -2.30      7.13 o 
   3  11  11        2.33       -9.44      6.80 o 
   4  11  11      490.91      505.86     16.40 o 
   5  11  11      107.62      122.30     13.69 o 
   0  12  11       22.91       18.33     10.98 o 
   1  12  11       25.14       10.17      9.02 o 
   2  12  11        9.66      -12.13      8.35 o 
   3  12  11       42.65       40.11      9.93 o 
   4  12  11        1.90       13.55     12.50 o 
   1  13  11       25.81       39.31     11.87 o 
   2  13  11       98.23      102.50     14.49 o 
   3  13  11        0.71        3.42     11.31 o 
   0  14  11       89.23       91.74     21.18 o 
   1  14  11       13.94        8.50     13.50 o 
   0   0  12     3146.64     3476.59     72.14 o 
   1   0  12      137.74      145.66      6.59 o 
   2   0  12       28.31       33.23      6.55 o 
   3   0  12       26.46       22.78      7.40 o 
   4   0  12      136.23      107.29     11.84 o 
   5   0  12        0.27       -0.64      9.15 o 
   6   0  12       18.00       -5.06     10.79 o 
   7   0  12        0.14       -7.51     11.57 o 
   1   1  12      281.52      309.61      8.86 o 
   2   1  12       28.30       22.82      3.79 o 
   3   1  12      106.67      110.45      7.44 o 
   4   1  12        0.22       -6.62      4.65 o 
   5   1  12       46.07       27.05      7.55 o 
   6   1  12       62.14       63.14      9.74 o 
   7   1  12        0.01       -2.57      8.43 o 
   0   2  12     1078.40     1385.81     30.18 o 
   1   2  12     1038.18     1071.67     17.88 o 
   2   2  12      494.74      497.43      9.87 o 
   3   2  12      264.91      276.35      8.89 o 
   4   2  12       49.05       45.02      6.49 o 
   5   2  12      121.90      140.67     10.54 o 
   6   2  12       18.19       16.87      8.03 o 
   7   2  12        0.04        7.35      9.20 o 
   1   3  12     1777.10     1828.58     22.49 o 
   2   3  12     1594.78     1537.83     19.79 o 
   3   3  12        3.34        8.20      4.10 o 
   4   3  12      842.71      871.21     26.44 o 
   5   3  12      184.67      211.77     14.51 o 
   6   3  12       71.96       71.44     10.65 o 
   7   3  12        0.29       -1.93     10.04 o 
   0   4  12    11741.13    11867.05    142.54 o 
   1   4  12      147.32      136.29      4.44 o 
   2   4  12      976.05      905.29     12.64 o 
   3   4  12      501.14      506.54     11.66 o 
   4   4  12      236.68      244.35      9.87 o 
   5   4  12        0.06       -7.55      7.04 o 
   6   4  12      141.63      155.87     14.67 o 
   7   4  12       20.90       18.27     12.04 o 
   1   5  12       32.58       52.36      4.55 o 
   2   5  12     3316.72     3251.54     36.98 o 
   3   5  12      368.05      340.88     12.70 o 
   4   5  12      946.05      917.22     21.53 o 
   5   5  12        1.07        0.17      7.34 o 
   6   5  12       10.28       21.33     10.07 o 
   7   5  12       21.57       26.26     11.75 o 
   0   6  12      486.15      495.63     26.49 o 
   1   6  12      896.39      915.67     17.12 o 
   2   6  12      426.34      419.12     10.75 o 
   3   6  12      612.17      566.27     13.32 o 
   4   6  12        4.62        2.25      5.72 o 
   5   6  12       87.03       94.89     11.05 o 
   6   6  12        1.43       -8.56      8.46 o 
   7   6  12       26.14       17.78     11.72 o 
   1   7  12        3.21       -5.29      4.65 o 
   2   7  12     2640.87     2568.15     37.35 o 
   3   7  12     1129.90     1193.32     24.99 o 
   4   7  12      331.22      319.43     11.60 o 
   5   7  12       37.32       39.92      8.49 o 
   6   7  12        2.83      -10.49      8.29 o 
   0   8  12     2945.52     2850.15     59.15 o 
   1   8  12        0.01       -5.01      5.27 o 
   2   8  12     3268.62     3149.91     44.40 o 
   3   8  12       56.01       46.66      8.02 o 
   4   8  12      641.51      598.65     16.61 o 
   5   8  12      131.40      122.91     13.78 o 
   6   8  12       15.36       21.36     10.11 o 
   1   9  12        4.56       -4.83      5.53 o 
   2   9  12      221.39      246.32     12.03 o 
   3   9  12       78.01       88.95      9.30 o 
   4   9  12     1329.08     1344.39     39.55 o 
   5   9  12        4.98        0.42      8.83 o 
   6   9  12       28.35       26.76     11.31 o 
   0  10  12     1751.53     1767.35     42.08 o 
   1  10  12        4.10        2.21      6.19 o 
   2  10  12       29.09       20.62      8.53 o 
   3  10  12      200.33      230.92     17.14 o 
   4  10  12       76.51       89.59     12.06 o 
   5  10  12       57.80       76.13     11.93 o 
   1  11  12       13.25       -0.16      7.39 o 
   2  11  12      481.52      457.58     16.69 o 
   3  11  12       79.72       61.87      9.69 o 
   4  11  12       17.40       12.94      8.17 o 
   5  11  12       15.51        5.21     11.33 o 
   0  12  12       49.29       55.46     14.07 o 
   1  12  12        9.23      -12.24      8.16 o 
   2  12  12        1.45       -0.40      8.61 o 
   3  12  12       84.17       67.68     11.19 o 
   4  12  12      222.16      251.49     16.79 o 
   1  13  12      107.48      114.60     14.74 o 
   2  13  12        0.69      -14.77      9.85 o 
   3  13  12        6.74        2.80      9.63 o 
   0  14  12       26.98       27.79     17.42 o 
   1  14  12        6.64      -13.26     12.46 o 
   1   1  13     3121.49     3254.55     37.24 o 
   2   1  13        6.75        6.49      3.30 o 
   3   1  13      362.00      391.78     10.92 o 
   4   1  13      294.11      273.74     10.26 o 
   5   1  13        3.23       -3.60      6.51 o 
   6   1  13      134.55      137.14     11.86 o 
   7   1  13      147.71      164.54     13.67 o 
   0   2  13      878.03     1123.53     21.02 o 
   1   2  13      594.04      623.51     10.11 o 
   2   2  13      512.79      458.41      9.67 o 
   3   2  13       53.10       35.59      6.03 o 
   4   2  13       74.65       78.13      7.74 o 
   5   2  13       84.27       95.16      9.51 o 
   6   2  13      383.95      396.69     14.65 o 
   7   2  13       31.19       33.02     11.10 o 
   1   3  13      489.71      412.47      7.29 o 
   2   3  13       27.37       47.41      4.64 o 
   3   3  13       17.63       15.11      5.26 o 
   4   3  13       10.19       17.60      7.04 o 
   5   3  13      175.73      216.90     12.28 o 
   6   3  13      145.24      162.62     19.40 o 
   7   3  13        0.14        3.80     11.30 o 
   0   4  13     1315.27     1390.28     22.25 o 
   1   4  13       26.45       41.06      3.34 o 
   2   4  13       40.36       46.01      4.63 o 
   3   4  13     2212.40     2227.90     41.33 o 
   4   4  13       18.51       17.85      6.51 o 
   5   4  13       85.68      102.39     12.29 o 
   6   4  13      121.74      157.35     15.23 o 
   7   4  13       21.71       15.14     11.84 o 
   1   5  13      235.97      230.80      6.74 o 
   2   5  13     1213.15     1246.37     18.39 o 
   3   5  13       52.50       73.12      7.17 o 
   4   5  13       56.56       53.82      8.86 o 
   5   5  13      121.89      135.78     13.28 o 
   6   5  13       76.09       81.40     13.12 o 
   7   5  13        9.88       20.81     11.59 o 
   0   6  13     6347.92     6376.75    108.04 o 
   1   6  13       29.01       32.70      5.71 o 
   2   6  13       10.00       15.45      5.77 o 
   3   6  13      131.23      130.79      8.67 o 
   4   6  13      440.80      407.98     13.54 o 
   5   6  13        6.57       -2.81      7.01 o 
   6   6  13      203.24      195.69     16.70 o 
   7   6  13        2.30       -2.40     11.10 o 
   1   7  13       61.47       80.87      7.50 o 
   2   7  13     3920.79     3771.13     50.69 o 
   3   7  13        4.47       -1.24      6.06 o 
   4   7  13      525.30      472.77     20.27 o 
   5   7  13      104.03       82.79     11.06 o 
   6   7  13       15.06        6.69      8.39 o 
   0   8  13        8.63       16.86     17.06 o 
   1   8  13      152.13      203.07     10.64 o 
   2   8  13      922.87      915.26     19.79 o 
   3   8  13       17.30        9.21      6.84 o 
   4   8  13        0.03       -4.64      6.61 o 
   5   8  13       11.13        7.35      9.01 o 
   6   8  13      134.26      145.43     16.13 o 
   1   9  13      273.89      248.13     11.32 o 
   2   9  13      283.17      262.66     13.68 o 
   3   9  13        1.24       -6.69      6.25 o 
   4   9  13        5.90       18.92      8.86 o 
   5   9  13       73.27       96.42     12.16 o 
   0  10  13       17.96       15.30      9.81 o 
   1  10  13      104.96      113.44     11.06 o 
   2  10  13      105.44       90.09      9.53 o 
   3  10  13       88.40      102.61     10.20 o 
   4  10  13       38.67       25.62      9.36 o 
   5  10  13      119.31      110.93     12.87 o 
   1  11  13       63.02       78.67     10.38 o 
   2  11  13      215.04      236.69     14.08 o 
   3  11  13       23.60       15.78      8.15 o 
   4  11  13        5.84       -0.08      9.46 o 
   0  12  13      383.28      357.89     19.99 o 
   1  12  13       28.72       34.51      9.84 o 
   2  12  13        6.07       -2.99      7.65 o 
   3  12  13       38.47       57.38     10.38 o 
   1  13  13        0.06       -2.45     10.45 o 
   2  13  13       42.91       31.61     10.52 o 
   0   0  14      328.57      389.82     19.96 o 
   1   0  14     1974.58     1885.79     31.43 o 
   2   0  14        0.78        3.59      5.84 o 
   3   0  14     4364.59     4379.49    120.53 o 
   4   0  14       77.15       60.56     12.84 o 
   5   0  14      617.49      591.26     34.83 o 
   6   0  14      126.84      124.35     16.34 o 
   7   0  14       22.25       39.53     14.42 o 
   1   1  14     6263.55     6070.89     65.06 o 
   2   1  14      301.39      299.30      7.76 o 
   3   1  14       17.49       10.18      5.06 o 
   4   1  14       46.76       33.50      6.70 o 
   5   1  14      325.63      334.07     12.77 o 
   6   1  14       55.85       45.19      9.34 o 
   7   1  14       72.05       83.25     12.51 o 
   0   2  14     1059.34     1198.56     22.56 o 
   1   2  14     2158.98     2199.17     25.31 o 
   2   2  14      336.59      302.51      8.08 o 
   3   2  14      816.91      830.07     16.79 o 
   4   2  14        0.48       -2.24      5.47 o 
   5   2  14       54.97       45.32      8.48 o 
   6   2  14      194.71      215.02     13.67 o 
   7   2  14       44.70       23.82     10.49 o 
   1   3  14       26.90       27.70      3.68 o 
   2   3  14       16.28       15.88      3.98 o 
   3   3  14       13.06       21.28      5.57 o 
   4   3  14       12.66       -3.53      5.78 o 
   5   3  14        0.02        3.39      6.91 o 
   6   3  14      340.94      353.21     14.89 o 
   7   3  14       23.84       17.51     12.26 o 
   0   4  14      112.98      103.07      6.47 o 
   1   4  14      259.79      222.96      6.14 o 
   2   4  14      148.34      136.91      6.40 o 
   3   4  14     1053.55     1033.23     18.03 o 
   4   4  14       19.66        0.50      6.89 o 
   5   4  14       53.49       64.40      9.97 o 
   6   4  14        8.43        3.27      9.88 o 
   7   4  14      107.63      103.40     15.22 o 
   1   5  14      196.50      193.49      6.87 o 
   2   5  14       75.42       94.49      6.37 o 
   3   5  14      325.13      322.84     13.13 o 
   4   5  14      188.87      181.88     12.45 o 
   5   5  14      151.75      186.58     15.01 o 
   6   5  14       94.36       87.01     13.43 o 
   7   5  14       82.89       86.98     19.03 o 
   0   6  14      406.77      520.91     28.40 o 
   1   6  14     1112.33     1039.95     26.70 o 
   2   6  14        3.18        1.66      5.67 o 
   3   6  14        0.07       -7.72      5.15 o 
   4   6  14        7.85        1.20      6.56 o 
   5   6  14        7.48        1.46      6.97 o 
   6   6  14       18.05       15.30     10.52 o 
   1   7  14      288.61      263.78     10.41 o 
   2   7  14      206.53      239.33     11.22 o 
   3   7  14      176.52      166.15     10.94 o 
   4   7  14       98.83       75.17     11.64 o 
   5   7  14       99.13       93.25     11.40 o 
   6   7  14       10.54       12.04      9.72 o 
   0   8  14     5803.95     5594.12     99.45 o 
   1   8  14      201.38      213.55     12.74 o 
   2   8  14       11.61       19.77      7.00 o 
   3   8  14      339.53      317.86     12.69 o 
   4   8  14       49.47       33.17      9.75 o 
   5   8  14       41.54       34.84     10.05 o 
   6   8  14      178.63      190.96     19.07 o 
   1   9  14      159.86      191.26     12.53 o 
   2   9  14      275.83      284.16     12.73 o 
   3   9  14       28.18       29.34      8.01 o 
   4   9  14       42.85       31.26     10.46 o 
   5   9  14        2.07       -6.21      8.88 o 
   0  10  14      195.25      165.03     15.75 o 
   1  10  14      133.49      122.28     11.18 o 
   2  10  14        7.83       -5.41      6.31 o 
   3  10  14      172.72      198.30     12.76 o 
   4  10  14      125.12      108.80     14.23 o 
   5  10  14       47.83       31.22     11.03 o 
   1  11  14      444.71      420.46     16.14 o 
   2  11  14        0.38       -5.97      7.35 o 
   3  11  14       12.05        5.47      8.19 o 
   4  11  14       13.37       10.37      9.90 o 
   0  12  14       39.30       56.29     16.57 o 
   1  12  14       62.04       72.69     11.35 o 
   2  12  14        2.54      -11.56      7.71 o 
   3  12  14      544.19      598.55     22.26 o 
   1  13  14      592.89      641.48     21.27 o 
   2  13  14        2.34        2.70      9.71 o 
   1   1  15     2497.74     2653.03     32.17 o 
   2   1  15      453.27      446.70     11.33 o 
   3   1  15      325.64      305.15     11.27 o 
   4   1  15        0.69        0.03      5.78 o 
   5   1  15      199.01      222.06     12.83 o 
   6   1  15      158.90      159.37     12.74 o 
   7   1  15        0.51       -7.66      8.86 o 
   0   2  15      357.60      369.29     16.07 o 
   1   2  15      737.80      697.69     11.42 o 
   2   2  15     1192.62     1164.39     19.82 o 
   3   2  15     3112.03     3098.54     43.75 o 
   4   2  15      157.85      157.78     10.17 o 
   5   2  15        7.06       10.26      7.20 o 
   6   2  15      125.42      141.64     11.82 o 
   7   2  15       49.23       56.04     11.05 o 
   1   3  15     2572.38     2427.12     26.26 o 
   2   3  15      960.95      984.73     16.04 o 
   3   3  15      346.38      344.38     10.82 o 
   4   3  15      277.66      274.45     11.43 o 
   5   3  15      190.28      252.32     17.18 o 
   6   3  15       49.51       60.18     10.91 o 
   7   3  15      276.49      325.90     22.75 o 
   0   4  15        0.74        5.75      3.98 o 
   1   4  15      573.95      573.96     10.19 o 
   2   4  15       10.98        8.76      3.94 o 
   3   4  15       38.22       46.63      7.95 o 
   4   4  15      244.66      249.63     13.78 o 
   5   4  15      470.78      446.50     16.34 o 
   6   4  15        8.72        0.81     12.21 o 
   7   4  15        0.87       -1.19     11.24 o 
   1   5  15       43.06       38.95      5.89 o 
   2   5  15      498.27      470.26     10.82 o 
   3   5  15      154.20      152.59      9.79 o 
   4   5  15      196.32      188.54     12.46 o 
   5   5  15        0.02        0.25      8.82 o 
   6   5  15       38.70       55.59     12.25 o 
   0   6  15     4753.97     4664.64     83.46 o 
   1   6  15     1049.33     1015.73     21.77 o 
   2   6  15      229.80      240.63     11.34 o 
   3   6  15        2.26       -9.42      6.28 o 
   4   6  15        3.16       -2.98      6.38 o 
   5   6  15       38.96       41.64      8.87 o 
   6   6  15        5.20       11.01     11.13 o 
   1   7  15      199.03      224.63     12.45 o 
   2   7  15      198.14      218.51     11.38 o 
   3   7  15      507.26      448.78     14.13 o 
   4   7  15        2.03       -4.72      8.23 o 
   5   7  15       14.86        8.12      8.81 o 
   6   7  15        0.28       -7.32     10.34 o 
   0   8  15     1164.98     1236.33     34.39 o 
   1   8  15      155.76      183.15     12.40 o 
   2   8  15      160.19      175.35     11.24 o 
   3   8  15       89.77       88.68      9.54 o 
   4   8  15        5.51       -3.15      8.55 o 
   5   8  15       30.94       18.81      9.71 o 
   6   8  15       51.49       61.67     11.99 o 
   1   9  15      148.92      173.08     12.50 o 
   2   9  15        0.66       11.26      6.82 o 
   3   9  15       72.86       68.42      9.27 o 
   4   9  15      135.46      131.02     19.99 o 
   5   9  15       22.65       21.28     10.19 o 
   0  10  15      180.04      153.70     15.55 o 
   1  10  15       86.37       79.44     10.47 o 
   2  10  15        2.41        4.29      7.13 o 
   3  10  15      355.62      362.77     14.20 o 
   4  10  15       64.06       74.95     13.78 o 
   1  11  15      238.26      288.80     16.40 o 
   2  11  15       23.85       13.99      7.91 o 
   3  11  15        5.72       -3.54      7.92 o 
   4  11  15        0.93       -3.83     10.47 o 
   0  12  15       23.64       20.12     15.68 o 
   1  12  15       36.58       31.27      9.84 o 
   2  12  15        0.30       -0.26      7.80 o 
   3  12  15       31.38       43.39     10.34 o 
   1  13  15      263.67      336.20     19.18 o 
   0   0  16       55.04       44.90     11.77 o 
   1   0  16      467.05      519.08     13.96 o 
   2   0  16       12.86       13.70      6.46 o 
   3   0  16      481.95      460.58     24.60 o 
   4   0  16      279.41      252.54     14.87 o 
   5   0  16        0.58        7.30     10.23 o 
   6   0  16      259.03      309.21     31.31 o 
   7   0  16        7.38       -6.94     12.97 o 
   1   1  16     1913.05     1978.91     23.96 o 
   2   1  16       16.15       10.39      4.57 o 
   3   1  16       39.18       29.96      6.81 o 
   4   1  16      626.25      567.67     15.11 o 
   5   1  16      162.26      191.72     12.13 o 
   6   1  16        5.58        6.26      7.86 o 
   7   1  16        0.34      -10.86      8.77 o 
   0   2  16      283.14      235.32     12.63 o 
   1   2  16       82.25       80.72      5.11 o 
   2   2  16        8.87        8.95      4.74 o 
   3   2  16      701.92      752.72     16.37 o 
   4   2  16      629.84      628.20     23.90 o 
   5   2  16      251.67      279.86     13.79 o 
   6   2  16      155.22      188.13     13.38 o 
   7   2  16       39.01       42.73     12.01 o 
   1   3  16      243.48      247.25      6.62 o 
   2   3  16      675.68      664.89     14.35 o 
   3   3  16       72.84       82.39      7.77 o 
   4   3  16     2483.32     2504.60     42.91 o 
   5   3  16       28.95       44.04      9.78 o 
   6   3  16       49.37       51.69     12.24 o 
   7   3  16       32.84       22.92     12.54 o 
   0   4  16     2564.74     2595.82     56.50 o 
   1   4  16      195.74      193.91      7.04 o 
   2   4  16      528.43      469.55     11.23 o 
   3   4  16      120.89      124.62     10.35 o 
   4   4  16      443.63      451.63     15.53 o 
   5   4  16      452.27      424.11     16.21 o 
   6   4  16       82.70      104.90     14.12 o 
   1   5  16        4.31       -2.49      4.57 o 
   2   5  16      642.12      625.47     16.33 o 
   3   5  16        0.23       -3.71      5.44 o 
   4   5  16       44.89       52.55      9.13 o 
   5   5  16        3.20        2.75      9.33 o 
   6   5  16        6.36      -10.28      9.28 o 
   0   6  16      519.35      553.17     38.54 o 
   1   6  16      308.32      300.73     12.17 o 
   2   6  16        1.20        4.98      5.98 o 
   3   6  16        0.60       -9.94      6.64 o 
   4   6  16        0.13       -4.79      8.23 o 
   5   6  16      107.60       94.53     12.62 o 
   6   6  16        2.49      -11.22     10.46 o 
   1   7  16        4.29       18.99      7.81 o 
   2   7  16      729.71      685.13     17.02 o 
   3   7  16        0.01       -2.20      8.18 o 
   4   7  16        2.61       -6.60      8.22 o 
   5   7  16       16.05        5.21      9.12 o 
   6   7  16        1.38       -9.64     10.00 o 
   0   8  16     4142.18     4205.72     79.67 o 
   1   8  16        6.74        2.38      7.54 o 
   2   8  16      241.48      212.60     12.17 o 
   3   8  16       37.39       23.78      8.83 o 
   4   8  16        0.01       -5.29      7.92 o 
   5   8  16        0.03       -5.75      8.50 o 
   1   9  16       20.44       15.51      9.25 o 
   2   9  16       28.93       46.83      8.42 o 
   3   9  16        9.27        1.49      7.30 o 
   4   9  16      363.49      360.93     16.51 o 
   5   9  16        9.69        4.74      9.58 o 
   0  10  16      306.99      361.01     23.51 o 
   1  10  16       34.63       21.99      8.80 o 
   2  10  16      599.48      514.22     16.14 o 
   3  10  16      103.97      113.17     12.74 o 
   4  10  16        3.66       -6.19      8.73 o 
   1  11  16      198.39      220.90     15.32 o 
   2  11  16      226.68      226.28     13.94 o 
   3  11  16        0.10      -10.32      7.81 o 
   0  12  16        2.96      -20.20     13.46 o 
   1  12  16      334.49      330.55     16.98 o 
   2  12  16       14.65       18.86      8.98 o 
   1   1  17        0.03       19.25      4.13 o 
   2   1  17       93.63       94.27      7.26 o 
   3   1  17       91.80       83.29      8.15 o 
   4   1  17      111.30      115.14      9.61 o 
   5   1  17      147.93      174.42     11.83 o 
   6   1  17        1.13       -9.54      7.65 o 
   7   1  17        5.25       -4.69      8.96 o 
   0   2  17      836.11      829.03     18.78 o 
   1   2  17       26.55       34.67      4.23 o 
   2   2  17      420.75      370.67     11.91 o 
   3   2  17      106.94      141.45      9.46 o 
   4   2  17      186.55      254.61     12.91 o 
   5   2  17        0.29       -0.21      7.03 o 
   6   2  17        2.53       -9.85      7.53 o 
   7   2  17        0.06      -14.20      9.75 o 
   1   3  17      645.95      602.43     11.45 o 
   2   3  17       90.29      108.34      7.61 o 
   3   3  17        3.03       18.82      6.16 o 
   4   3  17       19.27       19.49      8.26 o 
   5   3  17      444.04      405.85     16.14 o 
   6   3  17        0.05      -12.75      8.50 o 
   0   4  17      414.47      409.72     15.60 o 
   1   4  17       55.61       49.35      6.19 o 
   2   4  17      242.33      230.69      9.91 o 
   3   4  17       81.44       88.85      9.27 o 
   4   4  17       90.90      104.71     10.76 o 
   5   4  17      295.41      311.01     15.59 o 
   6   4  17        5.29       -6.26      9.97 o 
   1   5  17        0.49       19.11     21.49 o 
   2   5  17      629.00      595.35     15.36 o 
   3   5  17       12.21        0.18      6.06 o 
   4   5  17      456.12      464.72     15.96 o 
   5   5  17        0.09      -13.35      8.90 o 
   6   5  17        2.42      -14.70      9.80 o 
   0   6  17     3034.93     3041.55     60.12 o 
   1   6  17      194.02      211.57     12.43 o 
   2   6  17     2028.79     1947.61     31.13 o 
   3   6  17      462.45      427.37     15.77 o 
   4   6  17       70.44       66.40     11.49 o 
   5   6  17       69.09       29.92     13.22 o 
   6   6  17      204.49      261.72     22.72 o 
   1   7  17     2168.12     2108.08     38.64 o 
   2   7  17     1468.11     1550.54     35.57 o 
   3   7  17        9.15        2.36      7.37 o 
   4   7  17      459.89      447.13     17.09 o 
   5   7  17        2.02       -9.16      9.06 o 
   0   8  17      519.57      576.18     45.53 o 
   1   8  17      405.31      389.73     14.72 o 
   2   8  17       64.66       82.32      9.40 o 
   3   8  17       46.07       37.68      9.11 o 
   4   8  17       36.94       17.26      9.40 o 
   5   8  17       13.43       -1.29      8.97 o 
   1   9  17      501.53      468.51     16.55 o 
   2   9  17        1.93       -0.48      7.01 o 
   3   9  17       43.76       31.47      9.37 o 
   4   9  17        7.04       -3.83      8.98 o 
   5   9  17       13.43       -0.49      9.65 o 
   0  10  17       20.42        8.74     20.01 o 
   1  10  17        5.07       -6.27      7.95 o 
   2  10  17       23.27       12.92      7.96 o 
   3  10  17      126.73      127.16     14.62 o 
   4  10  17        0.05       -5.54      9.10 o 
   1  11  17       26.34       31.04     11.55 o 
   2  11  17       18.19        2.65      8.00 o 
   3  11  17        8.56       -0.97     10.16 o 
   0  12  17       31.40       53.57     18.47 o 
   1  12  17       36.32       50.49     12.87 o 
   2  12  17        9.01       10.92      8.75 o 
   0   0  18        1.39       -1.70      6.32 o 
   1   0  18      504.80      458.64     16.82 o 
   2   0  18        0.10       -4.41      6.51 o 
   3   0  18     1507.16     1484.93     46.35 o 
   4   0  18      432.85      369.05     18.12 o 
   5   0  18      439.60      438.62     21.20 o 
   6   0  18        5.41       -3.18     11.29 o 
   1   1  18      298.40      253.58      8.05 o 
   2   1  18       27.79       22.62      5.64 o 
   3   1  18        0.04       -9.91      6.61 o 
   4   1  18      356.23      346.57     12.61 o 
   5   1  18      273.20      315.00     14.65 o 
   6   1  18       34.55       36.72      9.31 o 
   0   2  18      955.25      992.45     19.61 o 
   1   2  18        9.34        8.13      4.01 o 
   2   2  18      881.51      889.90     20.34 o 
   3   2  18       54.09       60.23      7.74 o 
   4   2  18      903.35      818.48     18.91 o 
   5   2  18       30.69       36.54      8.96 o 
   6   2  18       28.37       20.91      9.73 o 
   1   3  18        2.82       17.50      4.31 o 
   2   3  18     2160.08     2076.39     31.22 o 
   3   3  18      556.59      528.07     15.82 o 
   4   3  18       43.98       52.16      9.31 o 
   5   3  18      336.21      342.91     16.29 o 
   6   3  18       51.80       59.73     11.43 o 
   0   4  18      103.02      117.49     17.10 o 
   1   4  18      318.65      312.09     10.39 o 
   2   4  18        2.59       -4.42      5.47 o 
   3   4  18        0.33        3.96      7.02 o 
   4   4  18        8.23       -6.16      7.51 o 
   5   4  18      152.48      186.25     14.17 o 
   6   4  18       26.97       44.69     12.46 o 
   1   5  18       67.66       75.65      8.61 o 
   2   5  18       34.06       22.53      8.18 o 
   3   5  18      309.91      292.53     13.54 o 
   4   5  18       29.45       39.31     10.47 o 
   5   5  18        0.82      -13.35      8.90 o 
   6   5  18        9.53       -3.72     10.32 o 
   0   6  18        3.58       32.21     14.61 o 
   1   6  18        5.87        5.85      6.99 o 
   2   6  18      143.94      175.34     11.41 o 
   3   6  18      257.34      261.48     14.96 o 
   4   6  18        4.94       -9.84      9.87 o 
   5   6  18        8.14       -2.70      8.96 o 
   6   6  18        2.88      -12.91      9.74 o 
   1   7  18       79.08       99.91     10.58 o 
   2   7  18       42.16       66.35      9.91 o 
   3   7  18       11.44       15.84      8.47 o 
   4   7  18      312.48      327.10     18.18 o 
   5   7  18        2.77        2.79      9.67 o 
   0   8  18        0.50        3.08     17.71 o 
   1   8  18      373.64      356.94     14.55 o 
   2   8  18     1342.16     1213.51     24.69 o 
   3   8  18      285.39      312.30     16.00 o 
   4   8  18      192.93      213.54     15.31 o 
   5   8  18        2.96      -12.98      8.66 o 
   1   9  18      555.87      559.16     18.45 o 
   2   9  18      892.61      807.69     21.30 o 
   3   9  18       18.39       29.87      9.81 o 
   4   9  18       25.31       19.67      9.77 o 
   0  10  18      425.33      335.37     24.02 o 
   1  10  18        4.16       -6.17      9.07 o 
   2  10  18        2.54       -9.49      7.87 o 
   3  10  18       23.44       28.26     10.28 o 
   4  10  18        0.64       -4.77      9.55 o 
   1  11  18       33.52       34.43     12.40 o 
   2  11  18        0.77        0.52      8.34 o 
   3  11  18        2.46      -13.38      8.92 o 
   0  12  18       81.13      116.43     21.13 o 
   1  12  18      215.70      243.35     23.37 o 
   1   1  19      555.51      546.23     12.08 o 
   2   1  19      146.56      146.84      9.86 o 
   3   1  19       83.97       95.16      9.11 o 
   4   1  19       30.61       28.12      7.57 o 
   5   1  19        5.87        2.72      7.48 o 
   6   1  19      138.60      137.42     12.35 o 
   0   2  19      333.89      356.37     11.37 o 
   1   2  19      625.37      655.12     13.31 o 
   2   2  19     1602.02     1509.65     25.59 o 
   3   2  19      528.23      500.55     14.21 o 
   4   2  19       24.98       30.20      8.25 o 
   5   2  19       13.77       21.50      9.24 o 
   6   2  19       16.45       11.95     10.11 o 
   1   3  19     1543.47     1467.05     22.60 o 
   2   3  19     1894.50     1772.77     38.99 o 
   3   3  19      952.74      870.87     21.15 o 
   4   3  19      192.06      209.27     14.00 o 
   5   3  19      337.88      333.44     15.37 o 
   6   3  19        4.88       -0.66      9.23 o 
   0   4  19      612.32      612.30     25.99 o 
   1   4  19       43.42       36.48      7.42 o 
   2   4  19       85.97       82.42      8.27 o 
   3   4  19      675.92      684.76     22.42 o 
   4   4  19      156.45      168.22     12.92 o 
   5   4  19      206.41      221.57     15.39 o 
   6   4  19       10.27        0.12     10.01 o 
   1   5  19       71.92       74.65      8.96 o 
   2   5  19       28.30       13.83      7.46 o 
   3   5  19        2.47       -3.14      6.85 o 
   4   5  19       18.38        2.73     11.07 o 
   5   5  19        0.68      -16.20     10.80 o 
   6   5  19        5.90       -9.33     10.46 o 
   0   6  19       81.19       98.01     21.91 o 
   1   6  19      204.25      191.97     11.34 o 
   2   6  19        0.34       -8.32      7.02 o 
   3   6  19        0.60        3.91      7.51 o 
   4   6  19        5.99        5.02      9.21 o 
   5   6  19       52.65       43.71     16.28 o 
   1   7  19       93.84       96.94     12.91 o 
   2   7  19        1.39        1.13      7.44 o 
   3   7  19      112.73       99.89     16.60 o 
   4   7  19      120.92      132.64     17.73 o 
   5   7  19       14.70        0.44     10.04 o 
   0   8  19       28.48       25.24     13.99 o 
   1   8  19       15.22       16.28      9.58 o 
   2   8  19        1.54        5.67      8.21 o 
   3   8  19       39.39       30.92     11.97 o 
   4   8  19      190.59      198.92     15.43 o 
   1   9  19      798.70      805.95     24.86 o 
   2   9  19       44.77       49.83     10.62 o 
   3   9  19      159.79      168.26     14.44 o 
   4   9  19       56.50       41.73     10.85 o 
   0  10  19       94.95       56.86     16.90 o 
   1  10  19      212.01      226.80     17.39 o 
   2  10  19       26.11       10.20      9.24 o 
   3  10  19      333.14      351.90     18.58 o 
   1  11  19      164.89      251.48     19.03 o 
   2  11  19        7.69       -7.98      8.50 o 
   0   0  20      388.42      367.77     18.90 o 
   1   0  20      498.49      493.21     15.67 o 
   2   0  20      292.99      267.12     14.89 o 
   3   0  20      759.19      784.82     33.05 o 
   4   0  20       65.38       66.18     12.12 o 
   5   0  20       13.13       11.13     11.28 o 
   6   0  20        8.97        2.08     11.52 o 
   1   1  20      431.39      444.83     11.35 o 
   2   1  20     1178.18     1220.89     22.63 o 
   3   1  20      101.18       91.23      9.07 o 
   4   1  20       25.22       17.59      7.49 o 
   5   1  20       93.42      117.54     11.10 o 
   6   1  20        6.51      -10.50      8.88 o 
   0   2  20     1182.75     1281.33     24.07 o 
   1   2  20       33.09       56.96      7.51 o 
   2   2  20      175.59      181.89     10.68 o 
   3   2  20      575.00      512.28     14.49 o 
   4   2  20       30.89       21.66      8.63 o 
   5   2  20       11.46        0.84      8.32 o 
   6   2  20       85.40       65.23     12.11 o 
   1   3  20      402.80      440.62     13.08 o 
   2   3  20      396.88      428.91     14.39 o 
   3   3  20      144.02      169.45     12.03 o 
   4   3  20        5.39        0.49      7.60 o 
   5   3  20        0.16      -10.14      7.80 o 
   6   3  20       27.88       10.16      9.92 o 
   0   4  20     1384.02     1360.68     60.31 o 
   1   4  20      141.00      153.96     11.09 o 
   2   4  20       65.86       69.53      9.14 o 
   3   4  20      409.32      356.42     14.04 o 
   4   4  20        7.72       12.71      8.15 o 
   5   4  20       25.94       16.37      9.19 o 
   6   4  20      143.34      143.46     14.80 o 
   1   5  20       70.95       73.62     10.79 o 
   2   5  20      192.85      230.91     13.76 o 
   3   5  20       66.40       49.36      9.49 o 
   4   5  20      349.82      335.37     19.24 o 
   5   5  20        0.02       -7.50      9.69 o 
   0   6  20        0.32      -14.76      9.84 o 
   1   6  20       21.54       21.72      7.60 o 
   2   6  20        4.57       -9.71      7.96 o 
   3   6  20      149.91      141.47     12.30 o 
   4   6  20       71.00       93.42     12.90 o 
   5   6  20       11.18       10.99      9.75 o 
   1   7  20        8.99        3.89      7.37 o 
   2   7  20        4.19      -10.62      7.08 o 
   3   7  20      123.52      136.68     15.97 o 
   4   7  20      264.59      300.11     19.35 o 
   5   7  20        3.20       10.28     10.98 o 
   0   8  20      297.93      259.83     35.44 o 
   1   8  20      138.27      133.21     13.49 o 
   2   8  20      156.04      172.32     13.87 o 
   3   8  20       31.04       30.90      9.67 o 
   4   8  20      142.26      153.56     14.13 o 
   1   9  20       18.00       21.03     10.46 o 
   2   9  20        2.43      -11.14      8.22 o 
   3   9  20        3.93        5.87      9.46 o 
   4   9  20        0.54        7.62      9.91 o 
   0  10  20       65.36       57.82     17.32 o 
   1  10  20        0.14      -11.45      9.62 o 
   2  10  20       17.58       16.77     10.85 o 
   3  10  20       42.06       57.82     11.49 o 
   1  11  20      114.57      125.79     15.69 o 
   1   1  21      253.90      252.59      9.94 o 
   2   1  21      518.85      514.44     14.25 o 
   3   1  21        1.39       -8.97      5.98 o 
   4   1  21      186.73      179.20     11.69 o 
   5   1  21        2.00       -6.07      7.11 o 
   6   1  21       22.13       18.10     10.15 o 
   0   2  21     6682.05     6667.14     97.66 o 
   1   2  21       40.67       43.67      9.48 o 
   2   2  21      109.34      122.37      9.79 o 
   3   2  21       33.08        3.68      6.50 o 
   4   2  21       22.93        2.92      7.81 o 
   5   2  21        1.00      -11.65      7.91 o 
   6   2  21       16.36        5.33     10.19 o 
   1   3  21      783.55      737.26     17.11 o 
   2   3  21       25.32       36.15      8.13 o 
   3   3  21       77.39       52.38      9.10 o 
   4   3  21       89.93       98.02     10.88 o 
   5   3  21        7.31       -6.80      8.27 o 
   0   4  21     1542.04     1394.26     43.84 o 
   1   4  21      922.08      922.59     24.69 o 
   2   4  21       85.79       86.89     10.20 o 
   3   4  21      224.04      229.72     15.97 o 
   4   4  21       33.47       34.97      9.41 o 
   5   4  21        1.55       -6.79      8.12 o 
   1   5  21        7.75       11.14      8.31 o 
   2   5  21      150.42      126.28     17.22 o 
   3   5  21        0.49       -2.86      7.56 o 
   4   5  21       92.34       98.52     13.27 o 
   5   5  21        0.57      -14.00      9.33 o 
   0   6  21      301.99      297.38     22.26 o 
   1   6  21       37.29       27.02      9.88 o 
   2   6  21      270.07      288.48     17.69 o 
   3   6  21       22.92       18.88     10.05 o 
   4   6  21       22.55       13.46      9.94 o 
   5   6  21      133.90      111.73     18.57 o 
   1   7  21      558.84      550.75     20.12 o 
   2   7  21       45.72       52.00     11.84 o 
   3   7  21        2.30       -3.63      9.37 o 
   4   7  21      428.20      418.50     19.48 o 
   0   8  21      252.99      267.60     25.28 o 
   1   8  21       93.84      103.54     13.31 o 
   2   8  21        3.08       -6.87      8.98 o 
   3   8  21      327.98      352.40     16.51 o 
   4   8  21      115.60      155.84     17.08 o 
   1   9  21       68.29       84.67     13.17 o 
   2   9  21       14.79        1.77     10.09 o 
   3   9  21       30.48       36.92     11.05 o 
   0  10  21      281.86      279.17     27.40 o 
   1  10  21        5.74       -0.83     10.81 o 
   2  10  21        0.50       -6.47     10.79 o 
   0   0  22      257.09      231.48     16.92 o 
   1   0  22      123.64      107.69     11.60 o 
   2   0  22       32.40       28.73     10.22 o 
   3   0  22      141.59      110.19     13.72 o 
   4   0  22      193.05      251.42     19.19 o 
   5   0  22        5.51        3.05     11.91 o 
   1   1  22      107.73       92.92      7.98 o 
   2   1  22       17.97       10.61      6.36 o 
   3   1  22        2.01       -8.85      5.90 o 
   4   1  22        0.05       -9.73      6.49 o 
   5   1  22        7.80       -5.24      8.37 o 
   0   2  22     2418.47     2584.77     53.78 o 
   1   2  22      711.89      704.76     16.83 o 
   2   2  22        6.61        8.42      6.90 o 
   3   2  22        0.57      -10.16      6.77 o 
   4   2  22       15.94       13.81      8.44 o 
   5   2  22        1.71      -10.96      8.62 o 
   1   3  22      498.66      529.71     14.78 o 
   2   3  22      310.71      319.54     13.25 o 
   3   3  22      110.76       78.49     10.37 o 
   4   3  22      130.26      146.26     12.59 o 
   5   3  22        9.63       12.69      9.12 o 
   0   4  22       63.34       65.44     16.62 o 
   1   4  22      118.22      124.86     12.49 o 
   2   4  22       47.49       74.94      9.98 o 
   3   4  22      655.53      630.85     21.72 o 
   4   4  22       40.33       38.03     10.60 o 
   5   4  22       16.82        3.62     10.91 o 
   1   5  22      245.08      278.76     15.57 o 
   2   5  22       15.84       17.64      9.31 o 
   3   5  22       33.55       18.45      8.53 o 
   4   5  22       55.87       61.64     11.59 o 
   5   5  22       12.30       15.42     10.88 o 
   0   6  22        0.62      -13.67      9.96 o 
   1   6  22       40.90       18.25      9.20 o 
   2   6  22       12.59        8.54      8.92 o 
   3   6  22       37.85       35.80     10.72 o 
   4   6  22        0.59        3.31     10.05 o 
   1   7  22       80.57       93.66     12.86 o 
   2   7  22       73.52       74.75     12.35 o 
   3   7  22        1.89        5.39      9.78 o 
   4   7  22       82.95      124.65     15.69 o 
   0   8  22      123.29      154.87     21.88 o 
   1   8  22       80.27       95.15     13.36 o 
   2   8  22       64.78       41.02     11.67 o 
   3   8  22      518.21      532.53     21.89 o 
   1   9  22      472.23      453.21     19.84 o 
   2   9  22      183.50      219.70     17.78 o 
   3   9  22        3.14       -1.27      9.72 o 
   0  10  22       87.30       75.14     18.45 o 
   1  10  22       64.82       70.12     13.42 o 
   1   1  23      530.34      532.20     13.58 o 
   2   1  23      137.14      139.62     10.37 o 
   3   1  23        4.62       -9.67      6.45 o 
   4   1  23        3.32       -9.81      7.79 o 
   5   1  23       23.84       17.05      9.66 o 
   0   2  23      563.94      627.91     22.97 o 
   1   2  23      125.35      175.73     10.00 o 
   2   2  23      526.05      471.93     16.26 o 
   3   2  23      152.29      160.71     12.70 o 
   4   2  23       22.62       20.33      8.38 o 
   5   2  23       19.41        3.60      8.87 o 
   1   3  23      109.85      115.32     12.41 o 
   2   3  23      528.69      491.79     18.51 o 
   3   3  23        1.42       -5.94      7.27 o 
   4   3  23      187.42      208.35     14.40 o 
   5   3  23       11.60       -0.57      9.44 o 
   0   4  23      406.72      386.28     29.18 o 
   1   4  23       65.92       93.87     15.69 o 
   2   4  23      764.69      764.26     27.23 o 
   3   4  23        6.25       -0.08      7.98 o 
   4   4  23       23.90        6.94      9.88 o 
   5   4  23        1.80       -7.64     10.16 o 
   1   5  23      130.49      139.18     13.71 o 
   2   5  23       10.53       -6.83      8.29 o 
   3   5  23        0.21       -7.66      8.64 o 
   4   5  23       34.26       36.44     10.84 o 
   0   6  23      171.92      220.69     34.41 o 
   1   6  23      118.57      139.18     13.91 o 
   2   6  23        0.01      -12.10      8.06 o 
   3   6  23      185.33      200.47     16.80 o 
   4   6  23       45.83       48.27     12.93 o 
   1   7  23      136.10      166.38     15.08 o 
   2   7  23      175.37      178.11     16.23 o 
   3   7  23        5.91       -1.37     10.22 o 
   0   8  23        1.44        7.44     14.65 o 
   1   8  23       35.04       29.22     11.08 o 
   2   8  23        0.11      -14.15      9.43 o 
   3   8  23       52.72       46.12     12.11 o 
   1   9  23       19.73        5.11     10.92 o 
   2   9  23        0.00       -9.21     10.18 o 
   0   0  24      983.40     1011.32     35.21 o 
   1   0  24        0.76       -4.96      8.50 o 
   2   0  24      245.15      281.99     19.52 o 
   3   0  24       30.37       42.00     11.13 o 
   4   0  24       34.77       30.58     11.45 o 
   5   0  24       20.95       13.55     15.66 o 
   1   1  24        0.07       12.48      6.11 o 
   2   1  24      603.01      674.53     17.39 o 
   3   1  24       11.41       12.20      8.21 o 
   4   1  24      226.05      268.06     15.78 o 
   5   1  24       15.78       18.15      9.93 o 
   0   2  24      136.00      180.76     15.79 o 
   1   2  24      478.31      436.57     15.43 o 
   2   2  24      342.36      378.10     14.88 o 
   3   2  24        3.81        0.74      8.04 o 
   4   2  24       16.36        8.77      8.56 o 
   5   2  24       35.34       29.08     10.96 o 
   1   3  24      378.21      327.78     18.75 o 
   2   3  24      138.37      152.67     12.29 o 
   3   3  24        3.10        1.56      9.67 o 
   4   3  24        5.22        4.78      9.77 o 
   0   4  24      199.44      207.33     22.07 o 
   1   4  24      629.28      512.74     19.55 o 
   2   4  24      440.09      381.91     17.15 o 
   3   4  24       16.41       13.57      8.34 o 
   4   4  24        0.11       -0.07      9.56 o 
   1   5  24      211.75      212.09     15.97 o 
   2   5  24        0.68       -4.60      8.75 o 
   3   5  24       48.85       41.89     12.14 o 
   4   5  24      142.15      143.02     15.76 o 
   0   6  24       11.46       25.29     22.23 o 
   1   6  24       41.20       20.83     10.03 o 
   2   6  24       14.48       17.40      9.86 o 
   3   6  24       21.02       19.87     10.72 o 
   1   7  24       46.43       49.04     11.38 o 
   2   7  24       54.40       37.14     11.39 o 
   3   7  24       25.48        9.11     10.26 o 
   0   8  24       92.74      159.79     32.58 o 
   1   8  24       17.43       15.42     10.91 o 
   2   8  24       14.79       -7.80     10.08 o 
   1   9  24       19.95       18.64     11.68 o 
   1   1  25       36.33       32.42      7.23 o 
   2   1  25      428.33      427.92     15.94 o 
   3   1  25       58.10       70.58     10.81 o 
   4   1  25       14.49       22.04      9.15 o 
   0   2  25       19.59       60.14     17.09 o 
   1   2  25      110.67      113.83     12.96 o 
   2   2  25      285.70      310.61     14.34 o 
   3   2  25       13.71       31.12      9.04 o 
   4   2  25      262.63      294.37     18.64 o 
   1   3  25      124.96      137.36     16.39 o 
   2   3  25       88.72      125.50     13.55 o 
   3   3  25       29.75       28.34     11.20 o 
   4   3  25      242.52      274.91     19.04 o 
   0   4  25      303.63      362.67     24.72 o 
   1   4  25       15.22       19.60     11.62 o 
   2   4  25       33.91       37.98     10.86 o 
   3   4  25       84.70      105.45     14.91 o 
   4   4  25        0.45       -0.97     10.25 o 
   1   5  25        7.06        2.03     11.54 o 
   2   5  25        3.53        0.44      9.44 o 
   3   5  25       84.85       96.13     13.67 o 
   0   6  25      103.89      102.29     19.20 o 
   1   6  25        5.14       -8.87     10.38 o 
   2   6  25       68.36       70.84     12.81 o 
   3   6  25       35.03       27.30     11.27 o 
   1   7  25      159.81      193.56     16.85 o 
   2   7  25       15.91       16.89     11.02 o 
   0   8  25       10.25        2.92     22.23 o 
   1   8  25       33.02       16.96     11.19 o 
   0   0  26      662.96      652.67     29.20 o 
   1   0  26       46.87       44.51     12.08 o 
   2   0  26        1.04       -2.05     10.43 o 
   3   0  26      209.72      213.80     38.09 o 
   4   0  26      339.95      312.02     54.91 o 
   1   1  26       75.88       50.02      9.73 o 
   2   1  26       55.54       86.68     10.94 o 
   3   1  26       25.94        6.26      8.68 o 
   4   1  26       76.37       84.73     11.53 o 
   0   2  26        3.44      -14.21     12.06 o 
   1   2  26        3.11       -6.01      8.52 o 
   2   2  26       11.36       16.81      9.93 o 
   3   2  26      403.07      408.35     18.82 o 
   4   2  26       39.39       39.43     10.38 o 
   1   3  26      595.70      619.01     22.92 o 
   2   3  26        0.03       -1.82     11.13 o 
   3   3  26      141.72      134.78     14.70 o 
   4   3  26      302.60      370.90     20.87 o 
   0   4  26      135.58      147.58     20.22 o 
   1   4  26      200.43      218.13     20.39 o 
   2   4  26        5.95       -6.94      8.79 o 
   3   4  26        8.70       21.53     11.04 o 
   1   5  26       90.45      103.50     15.57 o 
   2   5  26       97.39      102.95     13.85 o 
   3   5  26        4.56        3.90     10.12 o 
   0   6  26       46.97       36.48     15.54 o 
   1   6  26        6.45       -1.91     11.65 o 
   2   6  26        0.09      -14.41      9.61 o 
   1   7  26       40.82       38.80     13.94 o 
   1   1  27       18.19        7.30      9.60 o 
   2   1  27        9.69        0.62      8.30 o 
   3   1  27       71.22       66.26     16.53 o 
   0   2  27        0.40       -2.40     12.57 o 
   1   2  27       23.81       -1.76      8.70 o 
   2   2  27       99.01       80.38     16.31 o 
   3   2  27       19.61       24.78     10.97 o 
   1   3  27       33.30       37.50     10.75 o 
   2   3  27       11.89      -16.18     10.83 o 
   3   3  27       67.10       70.00     15.07 o 
   0   4  27        0.36      -10.53     13.53 o 
   1   4  27       10.10       11.83      9.86 o 
   2   4  27       26.61       41.23     13.78 o 
   3   4  27        1.96      -10.33      9.58 o 
   1   5  27      270.53      325.73     24.01 o 
   2   5  27        0.00        1.51     11.57 o 
   0   6  27      112.79      137.44     22.45 o 
   1   6  27      168.13      182.44     20.29 o 
   0   0  28      588.04      549.74     42.39 o 
   1   0  28        0.29      -12.92      9.85 o 
   2   0  28      109.85       78.58     18.88 o 
   3   0  28       40.88       54.24     15.97 o 
   1   1  28        2.33       -5.82     11.22 o 
   2   1  28       57.47       53.52     10.86 o 
   3   1  28       51.79       26.03     11.35 o 
   0   2  28       72.04       77.14     17.27 o 
   1   2  28       31.08       11.18     15.16 o 
   2   2  28       31.21       34.58     17.46 o 
   1   3  28       77.22       88.47     12.89 o 
   2   3  28       39.57       31.39     13.89 o 
   0   4  28      139.63      116.74     19.98 o 
   1   4  28       30.39       45.60     12.81 o 
   2   4  28       38.28       39.78     14.63 o 
   1   5  28       19.66       18.64     11.32 o 
   1   1  29       20.71        5.52     12.10 o 
   2   1  29      207.25      263.96     28.60 o 
   0   2  29      247.63      318.21     40.10 o 
   1   2  29        2.41        4.91     11.63 o 
   1   3  29        3.63        2.00     10.33 o 
   0   4  29      199.33      209.31     25.10 o 
                                                 
